# Supplementary material for: 1,3-Bis(bromo­meth­yl)-2-nitro­benzene
Source: Acta Crystallogr Sect E Struct Rep Online. 2010 Mar 13;66(Pt 4):o834. doi: 10.1107/S160053681000718X (PMC2984041; doi:10.1107/S160053681000718X)
Supplement: Supplementary file 2 [file e-66-0o834-Isup2.hkl]

# 
# h,k,l, Fc-squared, Fo-squared, sigma(Fo-squared) and status flag 
# 
data_I
_shelx_title ' 04138a in P2(1)/n' 
_shelx_refln_list_code          4 
_shelx_F_calc_maximum      292.50 
_exptl_crystal_F_000       592.00 
_reflns_d_resolution_high  0.7570 
 
loop_ 
 _symmetry_equiv_pos_as_xyz 
 'x, y, z' 
 '-x+1/2, y+1/2, -z+1/2' 
 '-x, -y, -z' 
 'x-1/2, -y-1/2, z-1/2' 
 
_cell_length_a     7.7837 
_cell_length_b     7.7573 
_cell_length_c    15.9380 
_cell_angle_alpha  90.000 
_cell_angle_beta   90.933 
_cell_angle_gamma  90.000 
 
_shelx_F_squared_multiplier     1.000 
 
loop_ 
 _refln_index_h 
 _refln_index_k 
 _refln_index_l 
 _refln_F_squared_calc 
 _refln_F_squared_meas 
 _refln_F_squared_sigma 
 _refln_observed_status 
   2   0   0    85558.45    81031.41   1509.03 o 
   4   0   0     9504.23     9023.63    174.54 o 
   6   0   0     2991.20     2969.34    100.90 o 
   8   0   0       94.20       84.96     34.61 o 
  10   0   0       91.71      161.53     47.86 o 
   1   1   0      309.62      304.51      7.87 o 
   2   1   0     1795.97     1906.45     35.46 o 
   3   1   0     6797.88     6653.46    130.91 o 
   4   1   0      255.47      267.83     12.74 o 
   5   1   0     7306.16     7095.48    116.85 o 
   6   1   0      113.61      143.50     14.60 o 
   7   1   0     2487.71     2359.09     56.17 o 
   8   1   0        2.22        0.00     16.18 o 
   9   1   0      619.66      696.34     37.64 o 
  10   1   0      109.14      137.60     47.01 o 
   0   2   0     1828.95     1846.67     44.51 o 
   1   2   0     2544.58     2461.28     41.20 o 
   2   2   0      622.05      593.79     13.70 o 
   3   2   0      314.44      289.24     10.15 o 
   4   2   0      183.03      262.39     10.84 o 
   5   2   0     1453.82     1354.39     32.82 o 
   6   2   0      471.61      547.86     22.91 o 
   7   2   0     2130.20     2084.13     51.61 o 
   8   2   0      225.77      263.14     22.73 o 
   9   2   0      844.83      869.49     41.63 o 
   1   3   0      101.71      132.58      9.05 o 
   2   3   0       70.98       72.22      7.39 o 
   3   3   0      670.00      699.05     17.39 o 
   4   3   0     1652.52     1659.99     50.23 o 
   5   3   0      784.36      778.20     25.44 o 
   6   3   0     1073.38     1076.20     36.23 o 
   7   3   0      398.53      463.99     24.52 o 
   8   3   0       13.69        0.00     20.02 o 
   9   3   0      164.70      153.05     28.17 o 
   0   4   0    29312.30    29648.80    654.20 o 
   1   4   0     6027.97     6178.41    101.24 o 
   2   4   0    15681.85    15929.80    251.43 o 
   3   4   0     3787.75     3886.47     67.43 o 
   4   4   0     3982.65     3951.17     75.79 o 
   5   4   0      487.93      485.05     33.80 o 
   6   4   0     1028.82      976.71     35.58 o 
   7   4   0       14.49       39.28     24.18 o 
   8   4   0      124.50       64.56     24.16 o 
   9   4   0       60.85       27.32     26.58 o 
   1   5   0      433.97      413.37     16.64 o 
   2   5   0        6.61       14.31      8.27 o 
   3   5   0     3461.73     3500.77     69.00 o 
   4   5   0       66.72       84.25     13.80 o 
   5   5   0     4123.06     4024.31     91.40 o 
   6   5   0      353.89      418.02     25.42 o 
   7   5   0     1059.66     1096.40     51.34 o 
   8   5   0      448.77      468.06     40.17 o 
   0   6   0     2185.31     2107.89     97.00 o 
   1   6   0      820.12      840.71     29.23 o 
   2   6   0      217.76      283.20     18.92 o 
   3   6   0       94.81      107.39     13.56 o 
   4   6   0      280.24      258.34     28.99 o 
   5   6   0      299.83      311.38     23.39 o 
   6   6   0       52.55       63.16     21.00 o 
   7   6   0      319.33      357.57     35.23 o 
   8   6   0      153.27      133.92     43.19 o 
   1   7   0       74.34       90.57     15.95 o 
   2   7   0      531.42      486.81     25.22 o 
   3   7   0      260.26      271.58     21.69 o 
   4   7   0      364.68      321.04     29.76 o 
   5   7   0      137.82      156.60     21.87 o 
   6   7   0      130.63      115.66     28.74 o 
   7   7   0        2.38       25.62     40.70 o 
   0   8   0      249.19      296.08     32.65 o 
   1   8   0     1194.69     1054.79     38.10 o 
   2   8   0       95.43      139.17     19.63 o 
   3   8   0      681.65      701.67     33.16 o 
   4   8   0       36.49       27.75     23.97 o 
   5   8   0       78.44       35.47     25.89 o 
   6   8   0       43.37       16.86     33.29 o 
   1   9   0       25.99        7.94     22.08 o 
   2   9   0       49.71       34.44     20.39 o 
   3   9   0      110.06      115.59     28.81 o 
   4   9   0      419.63      444.76     39.85 o 
   0  10   0       61.20       80.34     56.41 o 
   1  10   0       85.27      150.13     30.54 o 
   2  10   0       10.69        0.00     27.58 o 
  -9   0   1     1217.62     1251.19     68.75 o 
  -7   0   1     1338.08     1203.62     58.04 o 
  -5   0   1     3125.21     3157.27     67.93 o 
  -3   0   1     2767.11     2959.41     61.68 o 
  -1   0   1     1329.47     1376.01     36.46 o 
   1   0   1     1181.39     1152.09     52.13 o 
   3   0   1       30.13       33.90      8.42 o 
   5   0   1      507.88      636.58     57.69 o 
   7   0   1      965.53     1028.51     53.17 o 
   9   0   1      384.87      412.76     56.41 o 
 -10   1   1       11.17       48.00     49.57 o 
  -9   1   1      253.48      264.26     27.85 o 
  -8   1   1      643.50      659.28     33.07 o 
  -7   1   1      299.56      277.72     20.26 o 
  -6   1   1     2866.26     2663.91     58.27 o 
  -5   1   1     1391.32     1386.30     30.14 o 
  -4   1   1     1774.08     1801.58     33.78 o 
  -3   1   1     2250.73     2213.79     61.03 o 
  -2   1   1       79.29      155.10      8.60 o 
  -1   1   1     5418.58     5544.73     87.57 o 
   0   1   1       36.23       47.25      2.83 o 
   1   1   1     8243.06     8189.77    128.18 o 
   2   1   1       40.15       80.03      4.05 o 
   3   1   1     4875.50     4820.49     86.95 o 
   4   1   1      479.42      488.98     14.45 o 
   5   1   1     8012.58     7957.61    133.27 o 
   6   1   1       77.39       86.85     12.92 o 
   7   1   1     4097.78     3979.93     99.92 o 
   8   1   1      215.15      199.48     22.76 o 
   9   1   1      590.04      643.29     36.73 o 
  10   1   1        9.68        0.00     41.88 o 
  -9   2   1       48.18       34.39     21.38 o 
  -8   2   1       57.28       74.47     24.35 o 
  -7   2   1       32.18       49.24     14.44 o 
  -6   2   1     2403.91     2455.47     74.73 o 
  -5   2   1      327.73      361.74     15.61 o 
  -4   2   1    16587.87    16974.12    267.58 o 
  -3   2   1      266.52      288.59     10.34 o 
  -2   2   1    33926.77    32977.96    511.01 o 
  -1   2   1     2516.13     2628.03     48.16 o 
   0   2   1    38508.77    36617.38    566.09 o 
   1   2   1     6448.39     6937.72    121.36 o 
   2   2   1    21893.96    21619.62    336.57 o 
   3   2   1      245.40      278.24      9.76 o 
   4   2   1     4145.52     4158.01     74.60 o 
   5   2   1        1.72        0.00      7.30 o 
   6   2   1      397.21      413.90     20.28 o 
   7   2   1        0.16       11.33     13.32 o 
   8   2   1        1.30        7.81     16.09 o 
   9   2   1       53.36       51.43     33.68 o 
  -9   3   1      266.76      320.05     46.01 o 
  -8   3   1      114.17       76.47     23.54 o 
  -7   3   1     1181.33     1167.57     61.08 o 
  -6   3   1        0.34        0.00      9.23 o 
  -5   3   1     3567.52     3421.44     68.63 o 
  -4   3   1       39.39       43.87      8.03 o 
  -3   3   1     2788.73     2814.85     49.79 o 
  -2   3   1      108.62       96.34      7.83 o 
  -1   3   1      919.69      976.56     22.37 o 
   0   3   1      911.16      841.60     17.95 o 
   1   3   1     8323.38     8218.04    132.69 o 
   2   3   1      702.01      699.80     17.77 o 
   3   3   1     5413.57     5109.30     89.63 o 
   4   3   1      520.17      512.71     18.10 o 
   5   3   1     6105.43     5726.77    107.77 o 
   6   3   1      646.18      645.55     27.68 o 
   7   3   1     4291.88     3773.16     80.67 o 
   8   3   1      264.57      337.03     29.60 o 
   9   3   1      829.24      833.47     44.33 o 
  -9   4   1      736.68      729.57     47.74 o 
  -8   4   1      309.43      297.59     30.49 o 
  -7   4   1      560.99      538.86     36.04 o 
  -6   4   1       68.73      114.38     24.55 o 
  -5   4   1      815.32      842.02     30.94 o 
  -4   4   1       49.19       29.60      9.52 o 
  -3   4   1     1408.74     1273.88     30.77 o 
  -2   4   1      922.40      834.62     19.76 o 
  -1   4   1       48.53       43.53      7.41 o 
   0   4   1     3788.89     3767.95     64.18 o 
   1   4   1        7.56        8.21      5.67 o 
   2   4   1     3075.73     2892.13     51.39 o 
   3   4   1      689.04      646.67     18.09 o 
   4   4   1      355.28      362.75     16.68 o 
   5   4   1      539.72      554.91     24.80 o 
   6   4   1        0.26        0.00     16.54 o 
   7   4   1      156.08      106.10     23.60 o 
   8   4   1       63.92       45.53     23.10 o 
   9   4   1       89.45      142.73     29.63 o 
  -8   5   1      357.91      280.04     39.75 o 
  -7   5   1       18.49        0.00     20.11 o 
  -6   5   1     1632.84     1709.01     50.27 o 
  -5   5   1      723.02      654.32     28.57 o 
  -4   5   1     1152.94     1120.02     31.35 o 
  -3   5   1      689.80      666.18     22.91 o 
  -2   5   1      792.52      785.49     23.81 o 
  -1   5   1      274.04      304.04     14.89 o 
   0   5   1      813.57      807.46     24.94 o 
   1   5   1     1031.37     1062.28     27.37 o 
   2   5   1      214.52      247.70     16.39 o 
   3   5   1     1577.94     1596.41     39.30 o 
   4   5   1      899.47      926.36     32.22 o 
   5   5   1      578.74      611.94     27.57 o 
   6   5   1       53.72       36.30     14.49 o 
   7   5   1      289.73      324.91     32.37 o 
   8   5   1        8.21        0.00     21.38 o 
  -8   6   1       46.20       58.42     40.11 o 
  -7   6   1       39.49       14.52     26.80 o 
  -6   6   1      824.62      877.21     36.95 o 
  -5   6   1      337.60      361.81     24.57 o 
  -4   6   1     3127.28     3268.86     78.13 o 
  -3   6   1     1645.20     1634.32     40.38 o 
  -2   6   1     3138.91     3130.10     73.18 o 
  -1   6   1     3626.09     3467.07     76.23 o 
   0   6   1     1799.62     1765.85     45.20 o 
   1   6   1     2436.81     2326.34     55.43 o 
   2   6   1      841.45      888.13     26.90 o 
   3   6   1      486.21      520.97     22.61 o 
   4   6   1      122.96      121.86     16.95 o 
   5   6   1       17.28        2.36     16.04 o 
   6   6   1       52.45       56.67     17.22 o 
   7   6   1       12.42        0.00     22.95 o 
   8   6   1       85.44       51.62     40.42 o 
  -7   7   1       79.87       74.81     28.87 o 
  -6   7   1      221.29      210.83     25.62 o 
  -5   7   1      471.19      542.99     31.12 o 
  -4   7   1      290.72      320.40     36.88 o 
  -3   7   1      559.87      571.91     28.23 o 
  -2   7   1       39.14       48.70     15.31 o 
  -1   7   1       68.33       81.21     15.82 o 
   0   7   1       85.33       78.93     15.22 o 
   1   7   1      610.43      680.77     28.54 o 
   2   7   1      517.25      527.29     26.07 o 
   3   7   1      344.14      415.16     24.48 o 
   4   7   1     1455.33     1493.00     54.89 o 
   5   7   1      725.24      800.70     42.35 o 
   6   7   1     1126.01     1094.40     95.72 o 
   7   7   1      459.96      495.73     97.86 o 
  -6   8   1        4.41        0.00     26.41 o 
  -5   8   1      436.48      458.80     57.38 o 
  -4   8   1      168.06      209.03     29.37 o 
  -3   8   1      387.18      422.28     27.47 o 
  -2   8   1      480.06      599.57     30.47 o 
  -1   8   1      437.14      481.14     27.30 o 
   0   8   1      384.67      511.35     27.62 o 
   1   8   1      624.47      665.12     31.02 o 
   2   8   1      193.76      277.82     23.44 o 
   3   8   1      163.08      166.42     21.81 o 
   4   8   1       31.15        0.25     25.73 o 
   5   8   1       19.71       23.58     32.92 o 
   6   8   1        9.28        0.00     27.62 o 
  -4   9   1       68.66       46.85     32.86 o 
  -3   9   1      446.61      464.41     31.83 o 
  -2   9   1       34.86       28.90     19.92 o 
  -1   9   1      140.38      141.17     22.43 o 
   0   9   1       33.63       68.13     20.78 o 
   1   9   1       36.25       12.00     19.82 o 
   2   9   1        1.45       32.18     20.97 o 
   3   9   1       17.85        5.93     25.39 o 
   4   9   1       23.56       29.57     28.86 o 
  -2  10   1       20.03        9.04     32.37 o 
  -1  10   1      287.61      245.34     80.34 o 
   0  10   1       11.79        0.00     37.07 o 
   1  10   1      220.04       81.54     30.49 o 
   2  10   1        3.62        0.00     27.35 o 
 -10   0   2       84.36       46.88     35.20 o 
  -8   0   2      422.92      464.39     50.85 o 
  -6   0   2     2773.13     2530.85     89.74 o 
  -4   0   2     8649.96     8646.20    167.73 o 
  -2   0   2     1426.55     1352.16     34.81 o 
   0   0   2     2597.72     2501.54     67.70 o 
   2   0   2    18292.48    18861.42    492.21 o 
   4   0   2     3836.03     3979.07    205.55 o 
   6   0   2      219.52      225.82     25.26 o 
   8   0   2     1073.30     1114.54     59.86 o 
  10   0   2     1171.70     1087.99     93.16 o 
 -10   1   2        1.07        0.00     32.75 o 
  -9   1   2      160.34      192.47     26.47 o 
  -8   1   2       31.50       38.71     18.15 o 
  -7   1   2     1111.29     1054.96     34.61 o 
  -6   1   2      635.67      660.51     25.12 o 
  -5   1   2     1147.43     1133.46     26.55 o 
  -4   1   2     2767.58     2707.50     48.07 o 
  -3   1   2       52.64       55.42      5.69 o 
  -2   1   2     1259.44     1340.16     26.95 o 
  -1   1   2      736.20      742.59     15.77 o 
   0   1   2     2040.02     2076.63     54.68 o 
   1   1   2     6453.47     6405.05    101.01 o 
   2   1   2     1921.65     2077.83     35.38 o 
   3   1   2    14226.63    14001.32    219.59 o 
   4   1   2      384.84      404.12     16.12 o 
   5   1   2     9649.75     9658.92    173.48 o 
   6   1   2       67.06       70.33     12.73 o 
   7   1   2     3478.21     3315.90     81.56 o 
   8   1   2       65.97       77.63     18.34 o 
   9   1   2      766.45      752.80     38.88 o 
  10   1   2       46.92       47.01     41.88 o 
  -9   2   2     1688.48     1537.80     56.94 o 
  -8   2   2        7.38        1.59     16.25 o 
  -7   2   2     2019.52     1964.35     52.61 o 
  -6   2   2       21.48        0.00     20.60 o 
  -5   2   2     1236.45     1203.17     45.49 o 
  -4   2   2       50.28       47.30      7.01 o 
  -3   2   2      597.74      655.18     16.44 o 
  -2   2   2      819.17      748.32     16.39 o 
  -1   2   2     2590.32     2564.06     52.60 o 
   0   2   2     2414.41     2243.08     37.91 o 
   1   2   2     8302.86     8408.41    133.23 o 
   2   2   2     2623.13     2679.25     47.01 o 
   3   2   2       55.50       79.99      5.69 o 
   4   2   2     2398.08     2428.07     49.28 o 
   5   2   2       12.81       23.53      7.76 o 
   6   2   2      287.25      354.86     19.51 o 
   7   2   2       63.57       55.26     14.32 o 
   8   2   2        5.63       22.81     17.15 o 
   9   2   2       11.59        1.94     21.16 o 
  10   2   2       11.61       52.13     41.88 o 
  -9   3   2       17.41       36.67     25.31 o 
  -8   3   2      536.71      510.93     34.13 o 
  -7   3   2       61.63       54.02     20.77 o 
  -6   3   2     2231.98     2079.58     70.19 o 
  -5   3   2        5.15        1.52     11.39 o 
  -4   3   2    11423.67    11127.48    236.24 o 
  -3   3   2      576.64      634.29     18.17 o 
  -2   3   2     6449.69     6176.83    100.65 o 
  -1   3   2      614.32      676.39     27.66 o 
   0   3   2      180.91      291.30      9.57 o 
   1   3   2     3228.23     3209.34     65.93 o 
   2   3   2      112.70      118.72      7.63 o 
   3   3   2     4804.60     4933.51     82.45 o 
   4   3   2        7.77        8.69      9.24 o 
   5   3   2     2364.49     2331.94     50.36 o 
   6   3   2      751.49      738.41     30.51 o 
   7   3   2      935.53      952.77     33.22 o 
   8   3   2       66.17       79.01     18.83 o 
   9   3   2      418.77      487.90     42.81 o 
  -9   4   2       27.88        0.00     43.79 o 
  -8   4   2      348.17      364.48     45.06 o 
  -7   4   2       50.75       47.74     21.68 o 
  -6   4   2     1075.92     1094.67     36.98 o 
  -5   4   2      282.66      319.90     20.08 o 
  -4   4   2     3200.75     3106.91     62.21 o 
  -3   4   2      858.07      887.53     24.73 o 
  -2   4   2     6728.53     6507.24    116.26 o 
  -1   4   2     4191.11     4032.96     74.66 o 
   0   4   2     3370.18     2890.85     50.77 o 
   1   4   2     3982.75     3873.89     66.01 o 
   2   4   2     2232.28     2019.03     38.10 o 
   3   4   2      472.77      481.58     18.86 o 
   4   4   2     1082.57     1088.17     28.96 o 
   5   4   2        4.67        3.29      9.06 o 
   6   4   2       80.87       85.91     20.53 o 
   7   4   2       18.29       31.34     19.45 o 
   8   4   2      581.05      594.33     37.21 o 
   9   4   2      143.53      164.09     30.23 o 
  -8   5   2       94.09       81.38     28.42 o 
  -7   5   2      189.56      229.17     30.56 o 
  -6   5   2      641.79      695.25     31.69 o 
  -5   5   2      124.36      149.04     17.76 o 
  -4   5   2      262.84      321.56     19.21 o 
  -3   5   2        8.28       21.39      9.85 o 
  -2   5   2      183.70      182.14     14.43 o 
  -1   5   2       70.38       90.37     17.33 o 
   0   5   2     1896.08     1966.22     42.22 o 
   1   5   2     1225.77     1199.56     26.98 o 
   2   5   2     4028.84     4100.77     77.78 o 
   3   5   2     3888.76     3621.08     70.90 o 
   4   5   2     2570.13     2505.48     61.16 o 
   5   5   2     3406.30     3275.73     77.06 o 
   6   5   2      635.02      715.00     38.13 o 
   7   5   2     1607.58     1497.01     59.37 o 
   8   5   2      152.22      196.63     31.33 o 
  -8   6   2      138.28       99.83     78.63 o 
  -7   6   2      572.32      564.87     41.26 o 
  -6   6   2       15.62        5.45     17.76 o 
  -5   6   2      875.89      833.47     34.46 o 
  -4   6   2      718.48      788.83     32.34 o 
  -3   6   2      783.59      786.09     27.11 o 
  -2   6   2     1158.99     1179.78     32.41 o 
  -1   6   2      219.72      196.96     16.31 o 
   0   6   2     2148.97     2227.40     58.80 o 
   1   6   2      148.72      158.26     17.76 o 
   2   6   2     3266.46     3259.93     73.17 o 
   3   6   2      265.47      274.59     16.94 o 
   4   6   2      865.98      967.59     34.61 o 
   5   6   2       36.75       10.14     15.43 o 
   6   6   2       12.92       26.45     17.25 o 
   7   6   2        1.62        0.00     23.22 o 
   8   6   2        2.98       18.69     35.52 o 
  -7   7   2      110.12      138.59     34.11 o 
  -6   7   2      353.39      376.20     29.89 o 
  -5   7   2      304.43      296.23     26.52 o 
  -4   7   2      976.38     1020.87     38.80 o 
  -3   7   2      521.94      511.91     26.65 o 
  -2   7   2      897.51      892.04     35.90 o 
  -1   7   2      782.78      759.47     30.11 o 
   0   7   2      444.96      491.86     24.74 o 
   1   7   2      879.86      880.31     32.22 o 
   2   7   2      204.48      230.62     19.96 o 
   3   7   2      246.31      241.46     20.69 o 
   4   7   2        5.95        0.37     19.35 o 
   5   7   2        0.72        0.00     21.63 o 
   6   7   2      117.84      113.53     26.28 o 
   7   7   2        7.98       14.44     25.78 o 
  -6   8   2      155.69      129.05     47.01 o 
  -5   8   2      220.09      229.15     66.66 o 
  -4   8   2      282.52      336.68     41.49 o 
  -3   8   2      478.32      464.48     28.60 o 
  -2   8   2      231.79      265.32     23.06 o 
  -1   8   2     1288.15     1253.25     49.10 o 
   0   8   2       48.17       30.11     16.43 o 
   1   8   2     1485.10     1349.06     43.14 o 
   2   8   2       59.67       67.16     17.89 o 
   3   8   2      261.98      268.32     29.50 o 
   4   8   2       49.25        6.19     26.44 o 
   5   8   2        4.49        0.00     40.51 o 
   6   8   2        0.25        0.00     30.39 o 
  -4   9   2      180.50      283.95     40.45 o 
  -3   9   2       69.43      101.43     25.79 o 
  -2   9   2        4.31       31.59     22.59 o 
  -1   9   2        9.53       36.27     20.14 o 
   0   9   2      349.29      361.83     27.50 o 
   1   9   2       78.11      109.80     21.98 o 
   2   9   2      506.22      544.04     32.22 o 
   3   9   2      315.62      334.74     63.99 o 
   4   9   2      395.54      403.77     38.12 o 
  -2  10   2      178.85      284.60     55.55 o 
  -1  10   2      521.28      517.07     77.77 o 
   0  10   2      122.88      130.76     63.25 o 
   1  10   2      304.43      268.13     70.51 o 
   2  10   2       73.02       67.33     41.88 o 
  -9   0   3     2278.57     2199.86    131.62 o 
  -7   0   3     2945.16     3000.89    253.41 o 
  -5   0   3      118.10      130.74     13.05 o 
  -3   0   3     2188.77     2306.15     58.48 o 
  -1   0   3     2275.85     2475.16     64.85 o 
   1   0   3     6855.75     6514.14    146.67 o 
   3   0   3     7430.33     7621.76    217.16 o 
   5   0   3     1301.40     1145.43     48.94 o 
   7   0   3        7.68        0.00     18.77 o 
   9   0   3        8.17        3.83     33.76 o 
 -10   1   3       45.43       91.90     66.24 o 
  -9   1   3       31.00       48.27     21.44 o 
  -8   1   3      913.40      870.18     34.00 o 
  -7   1   3        4.82       39.76     14.34 o 
  -6   1   3     5569.26     5304.20    102.97 o 
  -5   1   3       41.35       72.43      9.08 o 
  -4   1   3    19806.79    20151.49    316.39 o 
  -3   1   3      321.71      321.00     11.81 o 
  -2   1   3    29084.25    30335.76    643.02 o 
  -1   1   3     3677.08     4089.86     66.26 o 
   0   1   3     3355.03     3378.14     61.34 o 
   1   1   3    13068.70    13223.31    228.15 o 
   2   1   3       39.61       32.15      3.77 o 
   3   1   3     8311.10     8653.52    262.26 o 
   4   1   3      193.84      226.69     10.84 o 
   5   1   3     4913.10     4587.63     88.62 o 
   6   1   3      755.53      734.67     29.68 o 
   7   1   3     1697.05     1561.53     48.11 o 
   8   1   3       61.63       74.56     22.82 o 
   9   1   3      262.97      392.78     30.97 o 
  10   1   3      242.34      258.96     55.55 o 
 -10   2   3        9.27       22.22     76.92 o 
  -9   2   3       30.22       27.63     25.24 o 
  -8   2   3      284.55      311.56     23.96 o 
  -7   2   3       36.65       17.81     14.20 o 
  -6   2   3     1720.50     1719.21     41.29 o 
  -5   2   3      531.29      614.30     20.74 o 
  -4   2   3     1867.85     1812.34     35.98 o 
  -3   2   3     2482.77     2585.35     45.94 o 
  -2   2   3     8053.91     8046.12    139.75 o 
  -1   2   3      661.91      657.67     16.33 o 
   0   2   3    27047.64    26610.80    413.91 o 
   1   2   3     2716.94     2755.57     46.57 o 
   2   2   3     6932.04     7157.56    114.83 o 
   3   2   3     2277.93     2318.73     41.17 o 
   4   2   3      101.37       96.58      9.73 o 
   5   2   3       28.23       37.84      8.51 o 
   6   2   3      827.33      808.47     28.89 o 
   7   2   3       47.37       34.69     16.63 o 
   8   2   3     1177.37     1105.37     57.20 o 
   9   2   3        6.99       25.22     21.19 o 
  -9   3   3       18.34       12.79     26.20 o 
  -8   3   3      303.34      362.03     31.54 o 
  -7   3   3      158.23      195.87     25.52 o 
  -6   3   3      830.28      886.33     31.67 o 
  -5   3   3      941.91      969.43     27.69 o 
  -4   3   3     2535.52     2641.87     49.04 o 
  -3   3   3      134.78      184.85      9.53 o 
  -2   3   3     7346.10     7541.09    140.64 o 
  -1   3   3      870.40      791.06     20.08 o 
   0   3   3     6592.96     6831.44    119.43 o 
   1   3   3     3709.96     3393.23     57.58 o 
   2   3   3     4098.10     4391.58     80.18 o 
   3   3   3    10496.37    10116.88    162.19 o 
   4   3   3     2181.48     2235.10     47.37 o 
   5   3   3     7021.04     6595.84    122.55 o 
   6   3   3      671.17      672.59     26.00 o 
   7   3   3     1431.72     1349.63     40.12 o 
   8   3   3      213.62      237.45     22.83 o 
   9   3   3      212.06      236.80     83.41 o 
  -9   4   3      770.94      489.72     94.87 o 
  -8   4   3       24.85       51.95     28.45 o 
  -7   4   3     2117.59     2028.61     70.62 o 
  -6   4   3       39.58       11.92     13.86 o 
  -5   4   3      400.23      444.42     23.17 o 
  -4   4   3      120.00      130.82     12.63 o 
  -3   4   3      389.95      465.48     21.85 o 
  -2   4   3      397.45      360.06     15.71 o 
  -1   4   3      159.92      182.36     11.00 o 
   0   4   3     2180.58     1968.31     40.72 o 
   1   4   3     1145.15     1228.27     35.55 o 
   2   4   3     1400.91     1396.56     29.14 o 
   3   4   3     2904.74     2889.54     52.68 o 
   4   4   3       49.16       65.31     10.04 o 
   5   4   3      136.98      204.73     14.73 o 
   6   4   3        1.46       25.78     16.17 o 
   7   4   3        5.31        0.00     17.68 o 
   8   4   3        4.08        0.00     34.00 o 
   9   4   3       21.43        0.00     27.71 o 
  -8   5   3      425.26      447.66     72.27 o 
  -7   5   3      114.74      120.03     38.59 o 
  -6   5   3     1888.29     1795.02     52.94 o 
  -5   5   3      470.41      468.95     25.23 o 
  -4   5   3     4526.20     4480.51     87.39 o 
  -3   5   3     2423.32     2398.02     53.35 o 
  -2   5   3     3170.64     3094.48     61.70 o 
  -1   5   3     2463.08     2435.89     50.24 o 
   0   5   3      353.84      361.19     16.46 o 
   1   5   3      617.59      619.62     18.32 o 
   2   5   3       53.52       43.78      8.21 o 
   3   5   3      450.20      476.19     19.32 o 
   4   5   3      276.98      350.86     20.69 o 
   5   5   3      167.82      200.60     18.09 o 
   6   5   3      708.16      686.42     37.97 o 
   7   5   3        1.88       15.73     38.89 o 
   8   5   3      173.63      191.26     28.60 o 
  -8   6   3       27.30       27.35     44.44 o 
  -7   6   3       20.25       47.93     27.02 o 
  -6   6   3       52.64       64.68     20.17 o 
  -5   6   3      430.01      456.39     27.87 o 
  -4   6   3      136.75      153.58     17.07 o 
  -3   6   3     2358.94     2243.48     50.50 o 
  -2   6   3      820.78      796.81     28.18 o 
  -1   6   3     4006.80     3628.69     79.11 o 
   0   6   3     1632.71     1481.16     40.58 o 
   1   6   3     4083.11     3991.08     85.79 o 
   2   6   3      228.53      213.82     17.05 o 
   3   6   3     1963.70     1997.30     51.32 o 
   4   6   3      104.94      153.53     17.68 o 
   5   6   3       77.38       64.92     16.92 o 
   6   6   3      466.57      555.85     35.96 o 
   7   6   3      177.62      180.47     28.76 o 
   8   6   3      549.52      552.29     55.51 o 
  -7   7   3       26.65       59.83     49.57 o 
  -6   7   3       11.33        0.00     23.79 o 
  -5   7   3       48.34       28.53     21.35 o 
  -4   7   3        5.78        0.00     18.48 o 
  -3   7   3       25.00       30.87     15.76 o 
  -2   7   3      279.46      272.31     20.45 o 
  -1   7   3       56.10       76.73     15.56 o 
   0   7   3     1596.54     1570.78     48.63 o 
   1   7   3      629.35      676.18     28.47 o 
   2   7   3     1455.46     1420.91     42.58 o 
   3   7   3     1278.89     1352.95     42.32 o 
   4   7   3      882.64      838.47     41.38 o 
   5   7   3      828.71      943.41     45.65 o 
   6   7   3      857.89      664.00     54.61 o 
   7   7   3      298.33      286.26     46.62 o 
  -6   8   3       19.55       11.97     38.46 o 
  -5   8   3      171.06      172.76     34.92 o 
  -4   8   3        5.19        0.00     25.66 o 
  -3   8   3      111.37      113.49     26.14 o 
  -2   8   3      338.27      391.04     39.11 o 
  -1   8   3       80.82       73.58     18.23 o 
   0   8   3     1339.67     1349.00     43.18 o 
   1   8   3       86.46       46.70     17.52 o 
   2   8   3      426.62      464.06     27.45 o 
   3   8   3        2.58        0.00     20.61 o 
   4   8   3        2.70        7.83     46.30 o 
   5   8   3       42.94       58.47     44.00 o 
   6   8   3        6.16        0.00     32.59 o 
  -4   9   3       65.55       91.38     37.18 o 
  -3   9   3      295.36      273.96     30.01 o 
  -2   9   3      151.94      207.76     28.25 o 
  -1   9   3      191.37      211.76     29.06 o 
   0   9   3       14.74       49.81     32.09 o 
   1   9   3       19.90       25.40     19.86 o 
   2   9   3        7.83        0.00     24.56 o 
   3   9   3       39.99       33.97     34.30 o 
   4   9   3        1.82        1.28     31.33 o 
   0  10   3       40.57       52.99     61.54 o 
   1  10   3      346.16      404.22    102.56 o 
 -10   0   4       25.66       35.30     37.49 o 
  -8   0   4       37.16       34.90     39.74 o 
  -6   0   4      804.81      801.00     36.37 o 
  -4   0   4    13764.45    15322.72    293.22 o 
  -2   0   4    23498.51    24674.39    787.19 o 
   0   0   4     5155.39     5247.99    119.89 o 
   2   0   4      983.12     1007.14     29.53 o 
   4   0   4     1312.13     1364.20     56.84 o 
   6   0   4     2524.05     2400.73     87.25 o 
   8   0   4      699.76      730.33     48.67 o 
 -10   1   4      366.01      279.48     82.90 o 
  -9   1   4        6.37        0.00     40.34 o 
  -8   1   4     1972.20     1889.82     52.00 o 
  -7   1   4       31.32       36.02     14.92 o 
  -6   1   4     7526.51     7339.25    123.66 o 
  -5   1   4       30.64       52.71      8.42 o 
  -4   1   4    13964.25    14299.63    230.63 o 
  -3   1   4      126.40      174.46      9.01 o 
  -2   1   4    14900.49    15523.20    242.93 o 
  -1   1   4     8781.97     9075.63    143.50 o 
   0   1   4    11268.67    12576.28    240.30 o 
   1   1   4    21306.66    21936.66    380.18 o 
   2   1   4     2891.23     3132.99     51.70 o 
   3   1   4     6594.40     6589.86    104.02 o 
   4   1   4       12.18        7.89      9.89 o 
   5   1   4     4890.60     4685.53    102.62 o 
   6   1   4       37.68       41.56     13.95 o 
   7   1   4     2534.03     2462.46     65.68 o 
   8   1   4       58.74       67.81     19.48 o 
   9   1   4      139.20      182.83     26.21 o 
  -9   2   4      686.26      623.63     53.04 o 
  -8   2   4      153.66      129.01     24.63 o 
  -7   2   4      255.22      285.34     21.14 o 
  -6   2   4       73.69       69.48     11.64 o 
  -5   2   4      139.61      163.54     18.23 o 
  -4   2   4      538.92      529.55     17.13 o 
  -3   2   4     3883.38     3877.52     66.29 o 
  -2   2   4      275.95      302.20     10.57 o 
  -1   2   4    11367.99    11437.08    179.81 o 
   0   2   4      839.97      813.64     17.06 o 
   1   2   4    18115.82    17618.70    403.88 o 
   2   2   4        9.43        7.42      4.22 o 
   3   2   4    11170.99    11194.12    197.01 o 
   4   2   4      281.65      333.29     13.65 o 
   5   2   4     2438.83     2463.96     47.74 o 
   6   2   4       38.68       44.47     13.02 o 
   7   2   4      146.75      149.91     19.80 o 
   8   2   4        2.65        0.00     17.64 o 
   9   2   4       59.99       63.20     29.73 o 
  -9   3   4      104.80      141.03     30.30 o 
  -8   3   4     2058.45     1978.89     62.23 o 
  -7   3   4      609.77      655.80     37.70 o 
  -6   3   4     5263.43     4962.43    107.81 o 
  -5   3   4     1636.01     1638.13     56.79 o 
  -4   3   4     6015.63     5761.71     99.44 o 
  -3   3   4     3500.13     3559.62     62.02 o 
  -2   3   4     9464.08     9407.93    163.59 o 
  -1   3   4     7586.82     7953.82    138.47 o 
   0   3   4     4303.31     4129.97     68.89 o 
   1   3   4     6340.76     6221.13    101.73 o 
   2   3   4     1265.87     1420.07     32.56 o 
   3   3   4     2803.56     2817.93     50.53 o 
   4   3   4     1936.71     2103.83     45.73 o 
   5   3   4     1480.55     1471.31     33.21 o 
   6   3   4      441.86      515.03     23.47 o 
   7   3   4      368.11      441.94     26.59 o 
   8   3   4      244.97      280.57     23.95 o 
   9   3   4        8.60       80.54     54.74 o 
  -9   4   4      143.22      161.53     88.89 o 
  -8   4   4       10.73        0.00     24.32 o 
  -7   4   4        4.45        3.89     19.62 o 
  -6   4   4      251.75      252.02     20.95 o 
  -5   4   4      638.10      687.29     28.67 o 
  -4   4   4     1386.36     1488.28     36.89 o 
  -3   4   4     2025.89     1954.27     43.07 o 
  -2   4   4     1713.01     1628.51     36.54 o 
  -1   4   4     4129.65     4001.86     74.77 o 
   0   4   4     1827.94     1868.86     51.85 o 
   1   4   4     3954.06     3814.14     65.71 o 
   2   4   4       56.08       66.20      7.67 o 
   3   4   4     1624.95     1575.07     32.58 o 
   4   4   4     1201.69     1205.22     31.59 o 
   5   4   4       12.28        0.00      9.28 o 
   6   4   4     1073.26     1042.01     43.98 o 
   7   4   4       76.48       73.09     29.11 o 
   8   4   4      534.13      549.93     35.60 o 
  -8   5   4      449.36      509.99     48.65 o 
  -7   5   4      210.98      304.51     52.64 o 
  -6   5   4     1212.05     1261.68     43.68 o 
  -5   5   4      664.44      717.24     30.90 o 
  -4   5   4     1001.32     1006.94     30.77 o 
  -3   5   4      674.00      697.01     27.15 o 
  -2   5   4     1282.90     1222.36     31.45 o 
  -1   5   4     1000.10      978.64     26.99 o 
   0   5   4     1880.91     1808.34     59.33 o 
   1   5   4     4188.97     4077.08     77.66 o 
   2   5   4     1719.14     1692.11     35.22 o 
   3   5   4     1514.31     1429.40     31.77 o 
   4   5   4     2375.65     2311.45     64.15 o 
   5   5   4      952.57      889.03     32.73 o 
   6   5   4     1974.51     1833.54     63.38 o 
   7   5   4      662.60      646.20     35.67 o 
   8   5   4      395.81      366.76     39.23 o 
  -7   6   4        3.31       33.80     31.69 o 
  -6   6   4       66.37       56.67     21.85 o 
  -5   6   4        0.21        5.34     20.35 o 
  -4   6   4      289.47      355.12     30.21 o 
  -3   6   4      146.44      196.90     16.55 o 
  -2   6   4      888.34      882.60     31.65 o 
  -1   6   4     1331.98     1331.65     34.52 o 
   0   6   4      839.02      796.78     28.53 o 
   1   6   4     1390.21     1489.56     40.88 o 
   2   6   4      649.79      633.35     26.29 o 
   3   6   4      922.73     1022.65     34.25 o 
   4   6   4       65.28       75.38     15.51 o 
   5   6   4      652.49      706.41     31.21 o 
   6   6   4      152.27      186.36     26.22 o 
   7   6   4      204.16      215.63     30.02 o 
   8   6   4      112.39      153.75     38.56 o 
  -7   7   4      410.64      365.80     65.81 o 
  -6   7   4      804.31      808.60     43.36 o 
  -5   7   4     1481.99     1382.11     65.66 o 
  -4   7   4      425.00      483.10     39.39 o 
  -3   7   4     1554.59     1575.70     53.39 o 
  -2   7   4       22.51       29.18     14.85 o 
  -1   7   4      302.04      304.21     21.11 o 
   0   7   4       21.00        0.00     12.55 o 
   1   7   4       20.06       34.61     13.83 o 
   2   7   4      404.30      368.85     22.63 o 
   3   7   4       35.36       31.61     19.57 o 
   4   7   4      547.56      528.60     38.98 o 
   5   7   4       16.26        7.69     34.45 o 
   6   7   4       42.26      112.45     91.45 o 
   7   7   4        2.26       70.08     40.17 o 
  -6   8   4        6.17       37.61     39.31 o 
  -5   8   4       74.50       75.49     32.09 o 
  -4   8   4        0.10        0.00     27.29 o 
  -3   8   4      633.27      591.65     36.09 o 
  -2   8   4       18.33        2.76     19.29 o 
  -1   8   4      924.23      915.85     41.16 o 
   0   8   4      238.45      284.28     27.09 o 
   1   8   4      694.62      767.97     38.56 o 
   2   8   4      417.64      481.11     27.41 o 
   3   8   4      223.14      252.67     29.62 o 
   4   8   4      363.10      458.14     55.55 o 
   5   8   4       16.31        0.00     28.82 o 
  -3   9   4       40.09       30.56     23.56 o 
  -2   9   4        3.92        1.81     23.34 o 
  -1   9   4       32.34       76.76     24.48 o 
   0   9   4      115.36      123.07     28.20 o 
   1   9   4       56.05       83.62     24.74 o 
   2   9   4      490.12      430.42     34.33 o 
   3   9   4       23.39       54.40     41.88 o 
   4   9   4      462.66      315.37     82.90 o 
  -9   0   5      349.59      375.37     44.94 o 
  -7   0   5        0.31       10.83     21.03 o 
  -5   0   5     2135.83     2155.97     52.22 o 
  -3   0   5    10479.35    10446.49    236.54 o 
  -1   0   5    38356.08    36413.13    828.91 o 
   1   0   5    60543.87    56743.92   1239.28 o 
   3   0   5    14537.05    13690.10    531.04 o 
   5   0   5     3451.52     3408.84    112.82 o 
   7   0   5     1720.30     1676.15     90.59 o 
   9   0   5      259.52      323.59     42.71 o 
  -9   1   5       75.43       61.69     26.03 o 
  -8   1   5     1467.09     1529.96     46.13 o 
  -7   1   5        1.30        0.00     14.10 o 
  -6   1   5     2497.48     2420.82     49.00 o 
  -5   1   5      276.29      336.60     14.99 o 
  -4   1   5     5485.21     5319.87    110.52 o 
  -3   1   5     1508.40     1628.03     32.59 o 
  -2   1   5     6590.80     6813.79    131.11 o 
  -1   1   5      693.52      789.39     33.90 o 
   0   1   5      796.83      835.44     21.17 o 
   1   1   5     5462.31     6089.06     98.43 o 
   2   1   5        5.47       26.29      5.27 o 
   3   1   5     5826.21     6139.34    100.32 o 
   4   1   5      555.97      509.43     19.49 o 
   5   1   5     1140.35     1185.80     36.91 o 
   6   1   5     1548.35     1514.90     45.39 o 
   7   1   5      281.48      305.08     23.80 o 
   8   1   5     1211.68     1163.92     48.07 o 
   9   1   5       58.28       77.22     23.17 o 
  -9   2   5        0.88        0.00     24.29 o 
  -8   2   5       76.66       65.68     23.28 o 
  -7   2   5        1.79        4.39     23.17 o 
  -6   2   5       28.57       36.05     12.41 o 
  -5   2   5       30.90       35.79      8.81 o 
  -4   2   5     2228.07     2296.50     44.43 o 
  -3   2   5      902.82      948.06     22.67 o 
  -2   2   5      702.95      813.59     21.79 o 
  -1   2   5     2019.43     2007.97     45.91 o 
   0   2   5     1574.90     1652.81     33.43 o 
   1   2   5      561.36      515.06     15.72 o 
   2   2   5      301.39      318.10     12.64 o 
   3   2   5      113.32      113.19      7.17 o 
   4   2   5      442.86      396.82     15.37 o 
   5   2   5        3.38        0.00      9.79 o 
   6   2   5     3316.06     3226.13     78.51 o 
   7   2   5      130.69      125.13     19.67 o 
   8   2   5     1964.82     1847.05     57.92 o 
   9   2   5       36.96       56.99     26.40 o 
  -9   3   5       87.04       84.71     39.23 o 
  -8   3   5      593.14      687.63     38.46 o 
  -7   3   5      213.20      214.74     27.14 o 
  -6   3   5     1367.39     1380.37     41.83 o 
  -5   3   5      114.76      159.02     17.76 o 
  -4   3   5     1673.61     1647.09     42.75 o 
  -3   3   5       16.42       23.28      6.93 o 
  -2   3   5      881.97      853.79     20.34 o 
  -1   3   5      723.79      711.66     19.42 o 
   0   3   5      284.13      259.18     12.87 o 
   1   3   5     4340.06     4147.42     70.07 o 
   2   3   5      199.70      201.97      9.55 o 
   3   3   5     4270.28     4354.65     74.28 o 
   4   3   5       13.97        2.44      9.29 o 
   5   3   5     2503.36     2409.16     60.20 o 
   6   3   5       10.30       23.80     13.50 o 
   7   3   5     1070.24     1012.80     34.96 o 
   8   3   5       17.51       51.73     21.20 o 
   9   3   5       71.68       83.10     24.38 o 
  -8   4   5      496.93      467.34     45.02 o 
  -7   4   5       96.25       54.60     36.49 o 
  -6   4   5       48.82       49.57     16.60 o 
  -5   4   5      627.45      670.70     29.15 o 
  -4   4   5     1418.99     1397.69     36.52 o 
  -3   4   5     3217.47     3130.84    123.54 o 
  -2   4   5     3378.46     3473.69     66.90 o 
  -1   4   5    11554.16    11298.76    196.34 o 
   0   4   5     1817.86     1749.31     37.91 o 
   1   4   5    11545.81    11381.30    200.15 o 
   2   4   5     2376.95     2282.13     43.08 o 
   3   4   5     5322.15     5212.29     88.52 o 
   4   4   5      852.59      925.28     32.34 o 
   5   4   5     2498.32     2470.58     66.69 o 
   6   4   5       54.13       79.74     15.07 o 
   7   4   5      677.87      683.97     34.82 o 
   8   4   5      145.08      136.02     26.77 o 
  -8   5   5      768.53      775.43     57.26 o 
  -7   5   5      997.96     1003.71     58.92 o 
  -6   5   5     1556.45     1530.31     54.75 o 
  -5   5   5     1291.03     1336.77     66.12 o 
  -4   5   5     3720.46     3719.89     75.54 o 
  -3   5   5     1735.83     1627.89     39.92 o 
  -2   5   5     1681.19     1616.92     38.35 o 
  -1   5   5     1795.91     1670.81     41.79 o 
   0   5   5        1.08        1.65      8.70 o 
   1   5   5      883.42      811.37     29.54 o 
   2   5   5      330.27      380.97     15.62 o 
   3   5   5      168.34      150.16     11.64 o 
   4   5   5      604.89      701.64     28.11 o 
   5   5   5       27.09       21.44     14.95 o 
   6   5   5      686.18      716.75     85.04 o 
   7   5   5       20.18       24.95     21.35 o 
   8   5   5      261.15      220.96     30.94 o 
  -7   6   5       18.30       19.04     47.43 o 
  -6   6   5        6.98        0.00     20.07 o 
  -5   6   5      224.09      227.36     26.00 o 
  -4   6   5       96.89       95.16     19.24 o 
  -3   6   5      306.56      351.49     22.10 o 
  -2   6   5      355.22      416.56     19.86 o 
  -1   6   5      996.35      999.42     29.28 o 
   0   6   5     1395.63     1418.56     36.14 o 
   1   6   5     1236.45     1258.65     36.72 o 
   2   6   5      797.22      854.30     30.74 o 
   3   6   5      105.60      150.19     18.13 o 
   4   6   5      184.40      229.72     28.36 o 
   5   6   5       41.46       29.44     15.67 o 
   6   6   5      232.42      278.16     29.65 o 
   7   6   5       27.98      106.24     45.64 o 
  -7   7   5      117.11      148.71     55.55 o 
  -6   7   5        3.78        0.49     28.72 o 
  -5   7   5       26.66       25.16     21.86 o 
  -4   7   5        0.69        0.00     20.72 o 
  -3   7   5       11.98       18.88     18.21 o 
  -2   7   5        2.73        0.00     16.06 o 
  -1   7   5        7.25        7.72     16.59 o 
   0   7   5      280.17      211.59     22.23 o 
   1   7   5      277.82      283.93     20.67 o 
   2   7   5     1118.50     1016.75     35.34 o 
   3   7   5      642.35      620.32     63.42 o 
   4   7   5      524.75      443.92     32.35 o 
   5   7   5      141.63      126.31     32.39 o 
   6   7   5      117.03      114.53     73.50 o 
   7   7   5       25.33        0.00     36.75 o 
  -5   8   5      123.16      158.99     36.04 o 
  -4   8   5      223.32      291.77     38.17 o 
  -3   8   5       83.07      106.34     24.61 o 
  -2   8   5      342.23      351.92     29.94 o 
  -1   8   5      255.24      328.56     28.85 o 
   0   8   5      417.33      399.64     30.86 o 
   1   8   5      348.59      433.02     31.26 o 
   2   8   5      833.00      791.39     81.98 o 
   3   8   5       53.61       75.98     30.50 o 
   4   8   5      358.58      326.72     32.44 o 
   5   8   5       55.53        0.00     32.47 o 
  -3   9   5      612.10      632.57     42.93 o 
  -2   9   5       11.80       41.58     23.78 o 
  -1   9   5      197.42      199.48     28.41 o 
   0   9   5        1.20        0.00     32.62 o 
   1   9   5       15.22        6.43     23.88 o 
   2   9   5       14.22       32.48     24.92 o 
   3   9   5        1.34        2.09     33.20 o 
  -8   0   6      485.73      476.34     44.56 o 
  -6   0   6     1297.00     1336.07     50.62 o 
  -4   0   6     2480.61     2490.62     83.62 o 
  -2   0   6      227.22      229.76     13.81 o 
   0   0   6     3097.46     3271.89     79.50 o 
   2   0   6        8.44        6.48      8.49 o 
   4   0   6     1903.00     1873.74     52.31 o 
   6   0   6     3988.09     3969.83    130.98 o 
   8   0   6     4394.12     4164.69    145.07 o 
  -9   1   6       16.28        9.83     28.31 o 
  -8   1   6      658.84      715.15     32.22 o 
  -7   1   6      255.34      280.63     21.12 o 
  -6   1   6      762.61      801.11     25.01 o 
  -5   1   6      243.15      275.06     16.12 o 
  -4   1   6     1963.87     1928.02     39.07 o 
  -3   1   6      164.94      191.30      9.74 o 
  -2   1   6     2250.53     2417.59     39.84 o 
  -1   1   6      255.83      283.02     13.09 o 
   0   1   6     1101.36     1151.35     40.61 o 
   1   1   6      869.20      917.74     20.69 o 
   2   1   6     3130.75     3257.97     56.49 o 
   3   1   6     3667.79     3822.03     67.78 o 
   4   1   6     1813.80     1828.47     70.72 o 
   5   1   6     1064.29     1154.56     36.80 o 
   6   1   6     2952.12     2846.20     90.42 o 
   7   1   6       70.07       74.08     18.09 o 
   8   1   6     1299.05     1204.35     53.91 o 
   9   1   6       12.53        0.00     21.10 o 
  -9   2   6       43.40       26.48     38.61 o 
  -8   2   6      242.35      234.09     28.10 o 
  -7   2   6        5.38       11.97     26.92 o 
  -6   2   6      106.35      144.75     14.31 o 
  -5   2   6     3055.87     2919.97     56.13 o 
  -4   2   6      332.04      391.35     16.10 o 
  -3   2   6    18044.88    17692.18    279.67 o 
  -2   2   6     1601.62     1670.40     32.66 o 
  -1   2   6    19119.41    18623.62    323.90 o 
   0   2   6     3432.02     3652.11     70.07 o 
   1   2   6    16882.36    16897.39    243.30 o 
   2   2   6     4113.94     4444.31     68.42 o 
   3   2   6    14830.73    14808.04    215.29 o 
   4   2   6      443.96      540.69     18.21 o 
   5   2   6     2764.25     2778.13     68.03 o 
   6   2   6       26.03       49.72     14.71 o 
   7   2   6      113.96       96.40     19.28 o 
   8   2   6       20.64       27.79     19.89 o 
   9   2   6        4.05        9.09     22.75 o 
  -9   3   6      214.04      217.88     37.33 o 
  -8   3   6     1127.76     1094.82     87.18 o 
  -7   3   6      253.76      290.31     29.63 o 
  -6   3   6     2557.77     2551.41     82.28 o 
  -5   3   6      208.77      198.62     16.24 o 
  -4   3   6     3643.11     3431.63     68.70 o 
  -3   3   6      288.77      351.81     15.33 o 
  -2   3   6     1863.61     1839.47     35.68 o 
  -1   3   6      552.69      550.89     15.03 o 
   0   3   6       53.02       68.12      6.39 o 
   1   3   6      106.63      131.34      8.18 o 
   2   3   6     2073.40     2099.39     39.95 o 
   3   3   6       65.73       75.32     12.75 o 
   4   3   6     2684.91     2627.29     50.03 o 
   5   3   6       19.32        6.61     10.70 o 
   6   3   6     2314.37     2264.63     54.06 o 
   7   3   6      126.83      139.56     21.74 o 
   8   3   6     1194.45     1199.37     46.96 o 
   9   3   6      114.50       78.18     48.04 o 
  -8   4   6      166.28      162.84     34.71 o 
  -7   4   6       21.69       32.75     24.76 o 
  -6   4   6      321.48      307.79     26.41 o 
  -5   4   6      387.53      422.52     24.28 o 
  -4   4   6      744.49      819.79     42.15 o 
  -3   4   6     1985.83     1942.29     43.68 o 
  -2   4   6      777.84      864.14     24.77 o 
  -1   4   6     1368.85     1404.42     33.31 o 
   0   4   6      126.41      184.17     12.87 o 
   1   4   6     1216.52     1165.16     26.13 o 
   2   4   6      357.73      380.44     15.14 o 
   3   4   6      735.26      748.59     21.01 o 
   4   4   6     1183.40     1123.83     31.39 o 
   5   4   6        1.98        0.00     10.11 o 
   6   4   6     1331.21     1237.77     37.50 o 
   7   4   6      382.69      414.01     32.34 o 
   8   4   6      794.99      787.60     47.16 o 
  -8   5   6       10.20       29.79     31.72 o 
  -7   5   6      147.13      212.95     37.47 o 
  -6   5   6       52.60       68.98     21.49 o 
  -5   5   6      376.50      464.15     29.92 o 
  -4   5   6       88.89       75.20     22.45 o 
  -3   5   6      246.49      275.32     19.43 o 
  -2   5   6      162.59      155.10     24.17 o 
  -1   5   6      166.85      248.89     15.20 o 
   0   5   6      312.07      286.52     19.08 o 
   1   5   6      366.83      357.82     16.81 o 
   2   5   6        2.53        0.00      9.44 o 
   3   5   6     2775.46     2626.05     50.81 o 
   4   5   6      403.74      503.10     28.09 o 
   5   5   6     1200.23     1140.22     56.99 o 
   6   5   6      225.94      262.48     24.86 o 
   7   5   6       95.31       84.44     37.38 o 
   8   5   6       19.26       61.19     26.90 o 
  -7   6   6       32.77        0.75     23.44 o 
  -6   6   6        0.10        3.03     20.84 o 
  -5   6   6      621.80      709.87     38.47 o 
  -4   6   6      240.24      261.25     21.82 o 
  -3   6   6     1729.30     1740.60     72.41 o 
  -2   6   6     2262.50     2107.98     55.33 o 
  -1   6   6     1586.48     1561.35     48.11 o 
   0   6   6     3704.29     3314.49    140.51 o 
   1   6   6     1890.26     1800.37     57.81 o 
   2   6   6     1759.41     1599.77     43.59 o 
   3   6   6     1254.82     1240.63     45.32 o 
   4   6   6      639.55      637.93     34.33 o 
   5   6   6      230.19      251.85     26.26 o 
   6   6   6       58.36       50.05     22.47 o 
   7   6   6       49.71       68.91     25.41 o 
  -6   7   6      356.98      409.97     47.40 o 
  -5   7   6      779.32      704.77     48.87 o 
  -4   7   6     1146.20     1167.30     42.57 o 
  -3   7   6     1528.02     1377.34     44.65 o 
  -2   7   6      898.72      833.01     68.02 o 
  -1   7   6     1078.46      933.64     40.31 o 
   0   7   6       18.00       23.10     17.57 o 
   1   7   6        1.85       12.12     17.89 o 
   2   7   6      385.59      407.53     28.92 o 
   3   7   6      350.43      509.23     42.63 o 
   4   7   6      427.90      460.80     49.72 o 
   5   7   6      421.11      452.98     45.81 o 
   6   7   6      555.16      641.85    100.85 o 
  -5   8   6      104.60      190.88     38.42 o 
  -4   8   6      637.68      690.53     50.91 o 
  -3   8   6      514.20      567.50     41.70 o 
  -2   8   6      628.25      702.07     39.05 o 
  -1   8   6      494.11      546.82     39.12 o 
   0   8   6      364.11      484.44     33.42 o 
   1   8   6      334.07      435.83     44.51 o 
   2   8   6      597.08      639.98     72.48 o 
   3   8   6      246.62      333.30     69.66 o 
   4   8   6      262.02      274.91     41.02 o 
   5   8   6       13.24       38.23     35.72 o 
  -3   9   6        3.43        0.00     58.97 o 
  -2   9   6        7.51        0.00     33.21 o 
  -1   9   6        0.33        0.00     28.59 o 
   0   9   6      146.76      111.10     26.22 o 
   1   9   6        0.67        0.00     23.01 o 
   2   9   6      237.13      218.17     30.52 o 
   3   9   6       16.81        0.00     61.11 o 
  -9   0   7       53.41       23.54     32.65 o 
  -7   0   7      642.60      656.58     37.42 o 
  -5   0   7     5962.48     5876.74    122.12 o 
  -3   0   7    24758.97    23758.25    528.00 o 
  -1   0   7    25918.27    25981.36    711.25 o 
   1   0   7    17705.21    17580.93    684.63 o 
   3   0   7    14549.64    13953.04    313.01 o 
   5   0   7     1421.92     1374.03     91.02 o 
   7   0   7      344.80      328.95     37.07 o 
   9   0   7      196.74      227.23     42.10 o 
  -9   1   7        6.88        0.00     28.70 o 
  -8   1   7     2591.14     2354.41     67.63 o 
  -7   1   7        0.55        0.00     16.38 o 
  -6   1   7     5006.37     4992.64    130.96 o 
  -5   1   7      306.41      328.75     17.84 o 
  -4   1   7     1823.36     1837.51     38.54 o 
  -3   1   7      324.81      346.90     12.84 o 
  -2   1   7      219.21      273.25     12.72 o 
  -1   1   7      108.42      139.53     10.56 o 
   0   1   7      457.04      547.86     19.27 o 
   1   1   7      166.11      211.36     10.19 o 
   2   1   7     9338.45     9574.28    154.57 o 
   3   1   7       44.37       64.07      8.39 o 
   4   1   7     6857.89     6682.91    123.85 o 
   5   1   7       68.31      102.06     15.23 o 
   6   1   7     1268.29     1178.82     40.33 o 
   7   1   7       13.18        0.00     16.47 o 
   8   1   7      306.14      317.26     28.67 o 
   9   1   7       73.05       69.88     24.27 o 
  -9   2   7       28.20       32.27     32.68 o 
  -8   2   7     2041.55     1931.99     70.71 o 
  -7   2   7        1.80        0.00     18.11 o 
  -6   2   7     2875.94     2920.64     70.87 o 
  -5   2   7       23.79       19.17     10.18 o 
  -4   2   7      701.77      692.68     24.44 o 
  -3   2   7      349.76      388.54     15.32 o 
  -2   2   7       44.74       52.40      9.24 o 
  -1   2   7     1030.75     1055.26     36.47 o 
   0   2   7      195.43      224.92     12.46 o 
   1   2   7      585.34      568.49     16.48 o 
   2   2   7      205.40      248.90     11.34 o 
   3   2   7      120.83      137.52     10.33 o 
   4   2   7     1630.42     1763.15     41.01 o 
   5   2   7       10.10        0.00     12.17 o 
   6   2   7     1559.80     1627.94     49.15 o 
   7   2   7      111.14      131.21     21.05 o 
   8   2   7      766.83      804.33     43.55 o 
   9   2   7      139.55      124.71     27.01 o 
  -9   3   7      131.07      113.93     93.16 o 
  -8   3   7      215.02      287.17     55.55 o 
  -7   3   7      632.12      605.49     45.92 o 
  -6   3   7     1001.19     1049.88     58.70 o 
  -5   3   7     1759.98     1810.87     50.27 o 
  -4   3   7     1350.45     1433.77     37.23 o 
  -3   3   7     4056.33     4047.20     70.86 o 
  -2   3   7      629.72      683.70     19.16 o 
  -1   3   7      479.60      508.13     17.91 o 
   0   3   7      252.28      291.32     11.10 o 
   1   3   7     1048.12     1050.95     23.87 o 
   2   3   7      503.15      507.43     18.74 o 
   3   3   7      404.30      391.72     15.60 o 
   4   3   7      934.14      946.55     25.49 o 
   5   3   7       98.90       83.99     14.67 o 
   6   3   7      389.42      431.27     34.79 o 
   7   3   7      122.61      123.33     22.23 o 
   8   3   7       95.00       95.72     23.13 o 
   9   3   7        0.27       27.62     34.91 o 
  -8   4   7        7.19        0.00     58.97 o 
  -7   4   7      516.55      576.22     51.71 o 
  -6   4   7        7.59       11.07     17.93 o 
  -5   4   7     2428.92     2476.38    115.53 o 
  -4   4   7      609.22      574.29     26.90 o 
  -3   4   7     6282.99     6330.82    132.17 o 
  -2   4   7     3651.36     3453.06     96.53 o 
  -1   4   7     9504.03     9068.40    182.27 o 
   0   4   7     5464.37     5366.40    138.11 o 
   1   4   7     5541.84     5273.52    120.74 o 
   2   4   7     2819.06     2757.17     57.97 o 
   3   4   7     2128.59     2160.32     43.07 o 
   4   4   7      907.07      912.17     31.66 o 
   5   4   7      457.96      496.94     20.63 o 
   6   4   7       72.18       74.44     16.50 o 
   7   4   7        9.57        0.00     17.06 o 
   8   4   7       47.73       24.77     30.62 o 
  -8   5   7      641.17      679.46     80.34 o 
  -7   5   7      446.90      420.92     34.55 o 
  -6   5   7     1087.84      928.32     44.74 o 
  -5   5   7      995.65      993.71    126.06 o 
  -4   5   7      253.48      254.56     25.29 o 
  -3   5   7      536.51      509.85     25.76 o 
  -2   5   7       33.32       29.31     13.13 o 
  -1   5   7       77.84       70.25     17.19 o 
   0   5   7      508.30      548.58     25.22 o 
   1   5   7       71.45       86.67     14.58 o 
   2   5   7     4860.28     4775.57     91.29 o 
   3   5   7      773.95      844.11     39.20 o 
   4   5   7     4774.07     4819.93     99.69 o 
   5   5   7      531.92      607.46     29.32 o 
   6   5   7     1227.92     1256.06     51.44 o 
   7   5   7      208.08      270.71     43.42 o 
   8   5   7      340.44      372.42     60.99 o 
  -7   6   7       38.38       62.02     32.72 o 
  -6   6   7      199.29      188.98     28.11 o 
  -5   6   7      222.84      243.76     33.20 o 
  -4   6   7      148.73      142.54     20.08 o 
  -3   6   7     1843.57     1861.46     52.49 o 
  -2   6   7      188.06      246.17     20.59 o 
  -1   6   7     1319.13     1257.89     39.82 o 
   0   6   7      258.78      291.52     21.11 o 
   1   6   7      539.62      582.07     27.41 o 
   2   6   7      955.64      879.22     53.84 o 
   3   6   7      304.46      444.09     37.91 o 
   4   6   7     1379.33     1327.37     65.81 o 
   5   6   7       31.34       10.14     18.54 o 
   6   6   7      394.21      370.92     77.77 o 
   7   6   7      321.93      277.30     44.44 o 
  -6   7   7        0.60       22.38     26.78 o 
  -5   7   7      717.67      795.19     45.52 o 
  -4   7   7       34.72       24.28     19.02 o 
  -3   7   7      874.88      953.72     43.65 o 
  -2   7   7        6.95        0.00     15.73 o 
  -1   7   7       64.38      133.04     21.90 o 
   0   7   7        1.73        2.65     20.53 o 
   1   7   7        1.32        9.12     17.53 o 
   2   7   7       29.94        0.00     28.59 o 
   3   7   7        9.15        0.00     23.95 o 
   4   7   7       97.32      106.55     31.71 o 
   5   7   7       68.11       56.11     31.51 o 
   6   7   7       13.08        0.00     59.83 o 
  -5   8   7       45.22       70.94     43.59 o 
  -4   8   7      564.85      427.16     45.35 o 
  -3   8   7      103.19      115.41     35.46 o 
  -2   8   7     1264.44     1147.61     49.42 o 
  -1   8   7      148.53      147.75     25.34 o 
   0   8   7     1084.78      928.95     43.95 o 
   1   8   7      152.89      128.01     24.77 o 
   2   8   7      501.40      430.82     32.82 o 
   3   8   7      108.86      145.68     38.03 o 
   4   8   7       89.42       53.13     33.42 o 
   5   8   7       17.87       94.87     41.88 o 
  -3   9   7      306.79      406.82     62.39 o 
  -2   9   7       67.42       57.68     26.34 o 
  -1   9   7       27.27       75.05     26.43 o 
   0   9   7      119.10       91.42     26.40 o 
   1   9   7      254.86      253.90     31.96 o 
   2   9   7      324.42      380.18     47.42 o 
  -8   0   8     1327.27     1430.50    102.56 o 
  -6   0   8     1046.74     1124.23     45.68 o 
  -4   0   8       71.66       69.68     29.11 o 
  -2   0   8       88.73      146.73     13.99 o 
   0   0   8     1722.43     2063.01     56.63 o 
   2   0   8       25.29       61.77     12.32 o 
   4   0   8      175.92      176.77     17.71 o 
   6   0   8        8.16       10.18     20.12 o 
   8   0   8       77.41      109.67     34.89 o 
  -9   1   8      152.01      156.92     60.25 o 
  -8   1   8     1145.97     1104.36     53.86 o 
  -7   1   8     1435.86     1442.30     43.64 o 
  -6   1   8     1494.55     1657.85     68.04 o 
  -5   1   8     2296.76     2151.37     45.39 o 
  -4   1   8      394.33      507.79     20.91 o 
  -3   1   8     2175.44     2160.71     39.67 o 
  -2   1   8        1.63        0.00      5.68 o 
  -1   1   8     2250.14     2328.32     49.90 o 
   0   1   8      630.01      553.02     20.51 o 
   1   1   8       25.64       19.33      7.26 o 
   2   1   8     3714.73     3595.63     63.84 o 
   3   1   8      170.22      213.30     12.27 o 
   4   1   8     2815.07     2606.87     55.77 o 
   5   1   8       13.58       29.77     13.21 o 
   6   1   8      789.13      763.46     32.86 o 
   7   1   8        4.48        0.00     16.29 o 
   8   1   8      386.16      389.16     31.06 o 
   9   1   8       10.68        0.00     22.85 o 
  -9   2   8      230.12      253.36     62.13 o 
  -8   2   8       51.66        9.92     27.09 o 
  -7   2   8     1853.23     1852.03     79.33 o 
  -6   2   8       18.76       47.43     16.87 o 
  -5   2   8     5303.36     5305.85    114.98 o 
  -4   2   8      645.78      658.81     30.01 o 
  -3   2   8    12174.27    12356.39    198.94 o 
  -2   2   8     1846.54     1840.73     42.10 o 
  -1   2   8    27622.95    27562.15    477.36 o 
   0   2   8      440.83      398.06     17.08 o 
   1   2   8    16950.99    16180.31    256.17 o 
   2   2   8      905.31      879.29     22.41 o 
   3   2   8     2776.26     2878.69     59.35 o 
   4   2   8     1334.22     1283.48     34.03 o 
   5   2   8      268.43      354.56     23.11 o 
   6   2   8       69.87       60.78     17.32 o 
   7   2   8       23.54       49.85     27.02 o 
   8   2   8       54.33       85.60     31.33 o 
   9   2   8      284.69      256.28    129.48 o 
  -9   3   8        8.09        0.00     46.52 o 
  -8   3   8      758.41      644.83     52.88 o 
  -7   3   8        0.98        0.70     23.87 o 
  -6   3   8     1369.58     1257.99     48.10 o 
  -5   3   8        0.60       11.34     13.79 o 
  -4   3   8      839.96      891.94     41.33 o 
  -3   3   8      107.49      145.60     17.12 o 
  -2   3   8      264.44      350.88     17.01 o 
  -1   3   8      649.60      661.02     22.11 o 
   0   3   8     3858.56     3695.13    113.88 o 
   1   3   8      472.72      507.69     18.94 o 
   2   3   8     6946.18     6802.86    113.22 o 
   3   3   8      429.46      440.27     15.70 o 
   4   3   8     6977.31     6680.39    112.82 o 
   5   3   8      427.63      466.70     26.39 o 
   6   3   8     2367.05     2265.61     96.59 o 
   7   3   8      192.66      258.90     43.92 o 
   8   3   8      347.97      406.43     32.61 o 
  -8   4   8      616.08      642.98     54.95 o 
  -7   4   8       22.32       28.39     24.22 o 
  -6   4   8      816.02      797.53     40.50 o 
  -5   4   8        6.46       21.57     16.31 o 
  -4   4   8       11.72        4.81     14.71 o 
  -3   4   8      381.64      410.09     22.82 o 
  -2   4   8       23.81       27.75     12.46 o 
  -1   4   8     1106.70     1129.44     35.10 o 
   0   4   8      735.99      687.09     27.20 o 
   1   4   8      380.18      443.65     19.14 o 
   2   4   8      325.87      316.41     14.51 o 
   3   4   8        3.77        0.00     11.32 o 
   4   4   8        8.16       12.87     13.32 o 
   5   4   8       35.38       66.00     14.72 o 
   6   4   8      217.98      236.23     20.77 o 
   7   4   8      139.51      172.97     24.26 o 
   8   4   8       64.02       97.15     24.82 o 
  -7   5   8     1041.24     1068.46     51.17 o 
  -6   5   8       32.33       47.12     26.97 o 
  -5   5   8     1477.64     1588.00     57.62 o 
  -4   5   8       26.15       60.61     16.75 o 
  -3   5   8     1446.69     1489.71     44.70 o 
  -2   5   8      372.22      408.98     24.91 o 
  -1   5   8      919.66      955.48     37.39 o 
   0   5   8      238.97      276.57     19.72 o 
   1   5   8      177.89      226.17     18.99 o 
   2   5   8      154.54      146.52     17.18 o 
   3   5   8       10.58        5.99     18.13 o 
   4   5   8       54.59       33.99     15.05 o 
   5   5   8       21.11       10.69     22.94 o 
   6   5   8       62.59       76.41     30.24 o 
   7   5   8        9.07        8.73     30.66 o 
   8   5   8       42.35      115.38     46.15 o 
  -7   6   8      303.39      265.93     33.94 o 
  -6   6   8      130.80      106.46     34.33 o 
  -5   6   8      757.54      807.95     62.32 o 
  -4   6   8     1531.42     1492.70     48.29 o 
  -3   6   8     1225.99     1243.75     42.03 o 
  -2   6   8     2694.58     2449.26     63.96 o 
  -1   6   8     1773.70     1677.96     54.03 o 
   0   6   8     2490.29     2171.71     57.80 o 
   1   6   8     1192.33     1050.06     40.09 o 
   2   6   8     1744.07     1662.13     48.61 o 
   3   6   8      159.59      104.47     27.30 o 
   4   6   8      637.60      571.46     45.72 o 
   5   6   8        7.02       40.65     28.45 o 
   6   6   8       18.05        0.00     61.54 o 
  -6   7   8        1.78        0.00     26.82 o 
  -5   7   8       42.64       34.37     25.27 o 
  -4   7   8       92.07      112.91     22.39 o 
  -3   7   8        7.17        0.97     17.75 o 
  -2   7   8      352.88      397.13     42.56 o 
  -1   7   8       94.42      125.99     21.92 o 
   0   7   8      719.17      742.27     37.37 o 
   1   7   8      443.96      506.47     32.36 o 
   2   7   8     1172.41     1265.99     48.96 o 
   3   7   8      778.37      824.54     53.69 o 
   4   7   8      961.34     1176.04     64.53 o 
   5   7   8      562.73      605.00     52.81 o 
  -4   8   8       48.21       56.45     26.22 o 
  -3   8   8       54.43      107.41     27.05 o 
  -2   8   8      247.86      228.38     45.48 o 
  -1   8   8      283.29      452.61     34.66 o 
   0   8   8      270.69      278.64     34.86 o 
   1   8   8       60.09       58.89     36.88 o 
   2   8   8      164.87      155.63     61.11 o 
   3   8   8      119.28      129.91     34.92 o 
   4   8   8      153.00      134.67     38.44 o 
   5   8   8      129.45      118.80     47.86 o 
  -3   9   8       57.45       56.41     47.86 o 
  -2   9   8      147.36      184.61     52.99 o 
  -1   9   8       37.98       33.60     26.81 o 
   0   9   8       63.11       50.03     27.22 o 
   1   9   8        0.28        0.00     24.65 o 
  -9   0   9      124.29      249.56     56.41 o 
  -7   0   9      582.88      611.96     40.09 o 
  -5   0   9     3238.78     3261.62     75.78 o 
  -3   0   9    14504.36    13907.00    316.34 o 
  -1   0   9    17235.81    17668.94    472.50 o 
   1   0   9     5567.21     5579.47    134.17 o 
   3   0   9     1589.71     1744.81     53.38 o 
   5   0   9       61.48      106.39     23.12 o 
   7   0   9      496.22      493.01     45.31 o 
   9   0   9      634.31      675.18     85.47 o 
  -9   1   9      141.13      115.28    107.69 o 
  -8   1   9       44.68       99.38     30.56 o 
  -7   1   9      771.32      839.11     36.99 o 
  -6   1   9      257.39      344.02     23.43 o 
  -5   1   9     2092.70     2069.00     61.81 o 
  -4   1   9      383.76      420.86     16.34 o 
  -3   1   9     2945.69     2852.54     48.95 o 
  -2   1   9      132.27      130.81      8.81 o 
  -1   1   9     3149.12     3068.68     95.51 o 
   0   1   9     4278.25     4042.10     79.68 o 
   1   1   9     1848.41     1793.73     42.14 o 
   2   1   9     9141.11     8795.05    144.64 o 
   3   1   9      262.55      312.25     15.11 o 
   4   1   9     8541.43     8094.82    149.26 o 
   5   1   9      108.25      143.00     17.92 o 
   6   1   9     5009.37     4704.01    108.94 o 
   7   1   9      198.82      224.83     24.58 o 
   8   1   9     1138.42     1061.22     45.81 o 
   9   1   9      132.12      121.36     62.39 o 
  -9   2   9       32.52       87.72     59.40 o 
  -8   2   9       97.71      116.45     31.64 o 
  -7   2   9       22.47       38.46     25.99 o 
  -6   2   9      104.84      125.34     23.90 o 
  -5   2   9       66.43       60.64     15.55 o 
  -4   2   9      108.42      143.32     14.10 o 
  -3   2   9      285.55      327.90     17.67 o 
  -2   2   9      800.87      791.83     25.90 o 
  -1   2   9      385.62      398.90     18.48 o 
   0   2   9     2681.75     2651.51     59.11 o 
   1   2   9      407.86      461.05     24.48 o 
   2   2   9     1419.95     1438.02     35.89 o 
   3   2   9       76.60       82.50     10.19 o 
   4   2   9      880.74      841.51     27.63 o 
   5   2   9        5.08        0.00     13.92 o 
   6   2   9      199.87      197.28     22.10 o 
   7   2   9        5.84        0.00     18.31 o 
   8   2   9       19.81       30.42     22.52 o 
   9   2   9       47.45       16.24     58.12 o 
  -8   3   9        0.02       16.86     30.48 o 
  -7   3   9     2350.98     2285.11     73.88 o 
  -6   3   9      320.29      368.56     29.36 o 
  -5   3   9     3060.61     3074.43     75.79 o 
  -4   3   9      888.48      873.23     34.02 o 
  -3   3   9     1779.78     1720.76     50.30 o 
  -2   3   9     2027.35     2029.49     46.57 o 
  -1   3   9     3338.22     3357.16     68.68 o 
   0   3   9     3412.83     3279.78     66.91 o 
   1   3   9      676.93      726.37     24.37 o 
   2   3   9     2471.22     2410.84     52.46 o 
   3   3   9     1312.55     1270.42     39.40 o 
   4   3   9     1726.43     1768.19     49.82 o 
   5   3   9      489.61      526.79     27.79 o 
   6   3   9     1451.58     1447.62     48.03 o 
   7   3   9        7.17        0.00     19.93 o 
   8   3   9      604.88      640.77     38.84 o 
  -8   4   9        4.63        9.50     32.73 o 
  -7   4   9      210.24      238.76     28.73 o 
  -6   4   9      130.78      141.75     25.06 o 
  -5   4   9     1907.94     1846.30     54.24 o 
  -4   4   9      687.53      661.90     30.18 o 
  -3   4   9     4555.42     4308.20    127.31 o 
  -2   4   9     1887.77     1719.79     65.38 o 
  -1   4   9     3930.14     3566.94     81.54 o 
   0   4   9     2261.66     2100.83     63.04 o 
   1   4   9     3018.79     2885.69     61.16 o 
   2   4   9      815.84      828.22     26.75 o 
   3   4   9      560.13      529.92     26.40 o 
   4   4   9      214.90      229.79     20.26 o 
   5   4   9       83.70      129.84     23.28 o 
   6   4   9       13.57       41.19     21.85 o 
   7   4   9      222.28      243.91     32.27 o 
   8   4   9       26.01      109.33     34.11 o 
  -7   5   9        0.87        0.00     24.23 o 
  -6   5   9      112.98      106.82     26.39 o 
  -5   5   9      112.93      131.41     25.63 o 
  -4   5   9       67.54       57.46     17.65 o 
  -3   5   9      217.66      242.73     21.84 o 
  -2   5   9       63.25       88.28     16.40 o 
  -1   5   9      599.67      629.22     28.06 o 
   0   5   9     1224.37     1184.05     38.40 o 
   1   5   9     1227.05     1166.71     38.49 o 
   2   5   9     1978.08     1905.34     54.12 o 
   3   5   9     1486.34     1395.97     52.14 o 
   4   5   9     1826.10     1854.23     53.90 o 
   5   5   9     1414.12     1329.40     54.37 o 
   6   5   9     1150.28     1292.21     77.35 o 
   7   5   9      557.13      570.84     59.83 o 
  -7   6   9       97.99      152.13     50.43 o 
  -6   6   9      253.58      235.48     32.32 o 
  -5   6   9       44.80       77.26     34.38 o 
  -4   6   9      375.22      372.21     27.36 o 
  -3   6   9      244.35      311.44     24.66 o 
  -2   6   9      101.89      107.35     24.06 o 
  -1   6   9      834.57      856.32     34.60 o 
   0   6   9       99.99      144.10     18.81 o 
   1   6   9      282.83      406.78     25.45 o 
   2   6   9      176.94      257.44     22.10 o 
   3   6   9       64.90      111.15     23.78 o 
   4   6   9       35.72       54.54     27.95 o 
   5   6   9        0.76        2.56     28.58 o 
   6   6   9        1.00       30.77     70.08 o 
  -6   7   9      542.93      523.00     52.56 o 
  -5   7   9      409.56      483.81     46.75 o 
  -4   7   9     1013.72     1048.71     43.70 o 
  -3   7   9      335.33      398.50     29.20 o 
  -2   7   9      586.34      700.02     34.18 o 
  -1   7   9      174.63      225.84     23.57 o 
   0   7   9      179.78      205.94     29.20 o 
   1   7   9        1.98        0.43     20.24 o 
   2   7   9       57.48       48.89     21.47 o 
   3   7   9      119.45      117.67     64.95 o 
   4   7   9       13.24       29.99     32.07 o 
   5   7   9      141.76      197.51     39.46 o 
  -4   8   9      176.18      152.05     31.34 o 
  -3   8   9      134.87      133.83     28.94 o 
  -2   8   9     1139.48     1041.39     52.08 o 
  -1   8   9        4.08        0.00     27.84 o 
   0   8   9     1346.22     1173.40     51.22 o 
   1   8   9        8.83        3.99     33.98 o 
   2   8   9      478.89      506.51     47.02 o 
   3   8   9        6.67        0.00     30.79 o 
   4   8   9       76.05       48.72     43.59 o 
   0   9   9      121.00      183.75     50.43 o 
   1   9   9       95.84       73.50     45.30 o 
  -8   0  10      561.60      679.46     74.36 o 
  -6   0  10       24.69       85.47     38.46 o 
  -4   0  10     1576.47     1521.79     65.52 o 
  -2   0  10     9327.78     9422.04    277.96 o 
   0   0  10    14617.87    14823.61    606.81 o 
   2   0  10     4665.45     4498.04    113.01 o 
   4   0  10      313.06      311.35     32.48 o 
   6   0  10       54.88       72.80     26.16 o 
   8   0  10       60.90       77.23     34.09 o 
  -9   1  10      394.07      560.66     75.21 o 
  -8   1  10       42.76       17.95     41.02 o 
  -7   1  10     1687.43     1675.08     77.95 o 
  -6   1  10       18.61       32.48     34.19 o 
  -5   1  10     4631.38     4617.06    105.98 o 
  -4   1  10      310.78      363.03     27.33 o 
  -3   1  10     4511.72     4510.09    102.05 o 
  -2   1  10     2313.68     2380.30     53.30 o 
  -1   1  10     1367.58     1430.09     37.23 o 
   0   1  10     3288.46     3415.42     70.41 o 
   1   1  10       74.13       71.00     12.15 o 
   2   1  10     7313.78     7268.28    121.73 o 
   3   1  10      184.37      190.87     13.63 o 
   4   1  10     7701.10     7860.61    165.86 o 
   5   1  10      477.35      487.76     26.98 o 
   6   1  10     1976.33     1960.28     57.91 o 
   7   1  10       62.45       29.51     20.62 o 
   8   1  10      293.84      350.21     51.01 o 
  -8   2  10        3.11        0.00     29.55 o 
  -7   2  10      129.85      156.65     30.66 o 
  -6   2  10      168.51      175.02     25.22 o 
  -5   2  10     1106.30     1150.41     35.95 o 
  -4   2  10      303.87      372.85     22.46 o 
  -3   2  10     3655.62     3395.20     71.01 o 
  -2   2  10     1838.99     1849.47     64.95 o 
  -1   2  10     3107.16     3072.37     65.00 o 
   0   2  10     1818.81     1892.99     45.65 o 
   1   2  10      559.00      576.88     26.41 o 
   2   2  10       21.62       24.67     11.01 o 
   3   2  10        0.04        2.25     10.47 o 
   4   2  10       47.09       43.10     14.60 o 
   5   2  10      557.62      532.52     27.47 o 
   6   2  10        4.16        0.00     19.37 o 
   7   2  10     1493.31     1485.46     77.47 o 
   8   2  10       12.85        5.36     23.33 o 
  -8   3  10       71.31       69.23     47.86 o 
  -7   3  10      285.46      226.52     32.48 o 
  -6   3  10      310.00      349.71     29.33 o 
  -5   3  10      810.17      847.40     36.19 o 
  -4   3  10       30.41       34.13     15.74 o 
  -3   3  10     1194.73     1077.50     37.10 o 
  -2   3  10       45.65       11.37     15.38 o 
  -1   3  10      936.34      872.88     28.36 o 
   0   3  10     1102.15     1131.83     36.16 o 
   1   3  10     1004.94      958.57     29.13 o 
   2   3  10     5317.62     5261.80    122.36 o 
   3   3  10     1009.92     1008.89     35.64 o 
   4   3  10     5263.83     5160.30    115.58 o 
   5   3  10      467.16      484.30     33.40 o 
   6   3  10     1859.64     1824.72     67.06 o 
   7   3  10      175.33      215.45     49.57 o 
   8   3  10      268.00      264.24     36.65 o 
  -8   4  10      236.82      433.31     70.94 o 
  -7   4  10       55.52       43.97     24.15 o 
  -6   4  10      123.69       73.92     28.10 o 
  -5   4  10        5.93       53.80     19.43 o 
  -4   4  10        4.52        8.42     15.45 o 
  -3   4  10      723.89      747.64     35.53 o 
  -2   4  10     1557.75     1514.27     45.03 o 
  -1   4  10     1683.47     1663.65     51.21 o 
   0   4  10     4664.20     4511.75    100.31 o 
   1   4  10      901.28      964.91     34.35 o 
   2   4  10     1728.06     1737.12     43.08 o 
   3   4  10      316.24      386.24     23.83 o 
   4   4  10      305.83      410.80     26.98 o 
   5   4  10       33.33       27.14     19.61 o 
   6   4  10      140.38      193.00     35.42 o 
   7   4  10       58.60       81.66     27.26 o 
   8   4  10        1.30        0.00     47.01 o 
  -7   5  10     1080.82     1156.13     55.48 o 
  -6   5  10      573.58      597.09     41.01 o 
  -5   5  10     2317.84     2347.51     67.14 o 
  -4   5  10     1047.82     1094.74     54.01 o 
  -3   5  10     1960.87     1982.44     56.21 o 
  -2   5  10     1441.80     1333.26     43.39 o 
  -1   5  10       63.22       96.25     17.60 o 
   0   5  10     2751.76     2466.81     63.34 o 
   1   5  10      316.13      311.84     22.45 o 
   2   5  10     2097.42     1872.35     52.54 o 
   3   5  10      559.48      552.03     35.08 o 
   4   5  10      321.89      320.92     29.34 o 
   5   5  10      560.45      642.11     39.82 o 
   6   5  10       59.10       66.96     26.65 o 
   7   5  10      140.86      199.99     49.57 o 
  -6   6  10      107.10      120.34     35.41 o 
  -5   6  10      156.28      137.63     38.68 o 
  -4   6  10      711.24      725.56     36.12 o 
  -3   6  10      221.97      178.20     34.79 o 
  -2   6  10     2058.64     1856.08     70.69 o 
  -1   6  10       80.25       33.03     18.87 o 
   0   6  10     2273.80     2181.76     63.47 o 
   1   6  10       25.46       86.88     18.27 o 
   2   6  10      667.84      765.52     34.30 o 
   3   6  10      114.83      209.41     27.27 o 
   4   6  10        5.44       13.75     28.34 o 
   5   6  10      275.88      359.81     76.07 o 
   6   6  10       26.71       68.37     69.23 o 
  -5   7  10      118.01      127.16     31.94 o 
  -4   7  10        8.16       11.33     21.95 o 
  -3   7  10       13.08       10.52     20.18 o 
  -2   7  10      111.41      139.85     22.58 o 
  -1   7  10      247.43      265.70     25.84 o 
   0   7  10      238.34      250.53     25.11 o 
   1   7  10      635.30      625.82     37.45 o 
   2   7  10      677.45      730.11     51.74 o 
   3   7  10     1125.73     1103.75     63.24 o 
   4   7  10      480.79      493.81     96.15 o 
  -4   8  10       14.28       52.99     53.84 o 
  -3   8  10      152.78      193.83     39.64 o 
  -2   8  10       23.18        0.00     24.32 o 
  -1   8  10      305.84      393.57     35.57 o 
   0   8  10        0.36       41.27     24.48 o 
   1   8  10      335.21      412.53     35.57 o 
   2   8  10       71.76       75.01     35.49 o 
   3   8  10      175.23      168.91     48.29 o 
   4   8  10       16.75       17.95     41.02 o 
  -7   0  11      335.84      340.16     53.84 o 
  -5   0  11      484.84      569.40     42.70 o 
  -3   0  11      541.92      609.38     40.39 o 
  -1   0  11     4354.50     4462.90    145.40 o 
   1   0  11     1347.74     1364.45     61.63 o 
   3   0  11     1298.97     1273.85     46.99 o 
   5   0  11     1599.69     1496.43    140.16 o 
   7   0  11      862.89      835.99     55.59 o 
  -7   1  11     1745.13     1666.56     74.62 o 
  -6   1  11       45.65       60.69     20.20 o 
  -5   1  11     2304.07     2383.29     65.04 o 
  -4   1  11       80.41      104.10     17.42 o 
  -3   1  11     2582.41     2508.83     65.37 o 
  -2   1  11     1256.65     1370.33     43.88 o 
  -1   1  11     1285.24     1222.69     41.29 o 
   0   1  11     1578.83     1752.15     44.20 o 
   1   1  11       30.15       33.44     12.41 o 
   2   1  11     2053.29     1990.30     55.66 o 
   3   1  11       94.28      106.82     14.48 o 
   4   1  11     2225.67     2157.45     59.06 o 
   5   1  11       84.04       52.72     17.78 o 
   6   1  11      636.68      682.88     33.95 o 
   7   1  11      160.09      192.63     26.17 o 
   8   1  11       59.34       70.54     25.07 o 
  -7   2  11       57.75       90.74     29.06 o 
  -6   2  11       12.83      176.06     43.59 o 
  -5   2  11       14.46       11.65     16.81 o 
  -4   2  11     2457.25     2348.34     55.53 o 
  -3   2  11      151.11      147.20     16.02 o 
  -2   2  11     6230.22     5968.70    115.51 o 
  -1   2  11      517.82      540.00     23.99 o 
   0   2  11     4913.90     4657.48     92.35 o 
   1   2  11      210.61      222.38     16.85 o 
   2   2  11     2541.85     2431.36     55.23 o 
   3   2  11       31.13       15.68     12.43 o 
   4   2  11      788.32      787.49     33.20 o 
   5   2  11       13.16        0.00     19.13 o 
   6   2  11       93.33      142.19     26.66 o 
   7   2  11       18.98       26.21     32.97 o 
   8   2  11       13.26       21.50     27.86 o 
  -7   3  11     1988.63     1834.96    118.80 o 
  -6   3  11      132.28      178.46     52.56 o 
  -5   3  11     4055.53     4053.59     96.66 o 
  -4   3  11      560.28      626.94     31.38 o 
  -3   3  11     1931.99     1900.97     62.06 o 
  -2   3  11     1672.55     1591.94     47.07 o 
  -1   3  11       43.47       62.28     12.94 o 
   0   3  11     2857.82     2497.03     56.11 o 
   1   3  11      122.56      145.53     16.97 o 
   2   3  11     1734.79     1619.41     41.61 o 
   3   3  11      728.25      720.10     38.75 o 
   4   3  11      437.24      504.22     27.40 o 
   5   3  11     1328.48     1289.79     65.09 o 
   6   3  11        6.28       11.69     34.99 o 
   7   3  11      344.93      333.16     34.52 o 
  -7   4  11       64.53        7.55     27.83 o 
  -6   4  11      417.20      467.48     48.55 o 
  -5   4  11       48.11        0.00     19.65 o 
  -4   4  11     2395.63     2308.77     63.60 o 
  -3   4  11       69.67       36.64     16.82 o 
  -2   4  11     4544.51     4225.93     96.96 o 
  -1   4  11       84.67       54.01     16.41 o 
   0   4  11     3580.18     3398.27     84.47 o 
   1   4  11       36.03       46.91     15.24 o 
   2   4  11     1383.30     1386.84     38.23 o 
   3   4  11      664.80      695.57     31.44 o 
   4   4  11      129.60      198.35     21.66 o 
   5   4  11      895.46     1038.15     48.62 o 
   6   4  11       20.78       36.83     24.49 o 
   7   4  11      694.07      815.95     68.63 o 
  -7   5  11        8.24       71.02     36.95 o 
  -6   5  11      324.35      275.03     33.65 o 
  -5   5  11       76.23       53.03     28.62 o 
  -4   5  11       82.67       77.43     20.45 o 
  -3   5  11      381.77      375.71     32.72 o 
  -2   5  11      266.97      311.13     25.17 o 
  -1   5  11      752.00      684.90     31.79 o 
   0   5  11      833.39      782.82     32.97 o 
   1   5  11      880.73      784.84     33.32 o 
   2   5  11     1265.06     1280.79     42.96 o 
   3   5  11      522.90      549.05     60.55 o 
   4   5  11     1253.55     1221.19     51.54 o 
   5   5  11      225.15      207.02     40.66 o 
   6   5  11      221.35      275.49     33.46 o 
   7   5  11       82.60      100.00     47.01 o 
  -6   6  11       27.96       20.08     40.19 o 
  -5   6  11        2.91        0.00     25.81 o 
  -4   6  11      446.63      503.50     32.88 o 
  -3   6  11       49.60       48.40     26.03 o 
  -2   6  11      479.29      640.05     33.96 o 
  -1   6  11      812.41      770.14     37.90 o 
   0   6  11      161.26      263.48     23.66 o 
   1   6  11      593.32      602.25     31.59 o 
   2   6  11      430.10      609.02     32.34 o 
   3   6  11        3.05        0.00     21.39 o 
   4   6  11      450.47      582.41     40.80 o 
   5   6  11        1.06        0.00     57.26 o 
  -5   7  11      410.54      467.43     55.84 o 
  -4   7  11      543.46      589.59     37.06 o 
  -3   7  11      222.21      287.41     28.65 o 
  -2   7  11      801.33      755.13     38.58 o 
  -1   7  11        6.79       14.28     19.49 o 
   0   7  11      578.78      526.15     32.23 o 
   1   7  11      249.85      239.71     29.53 o 
   2   7  11       51.64       68.94     37.61 o 
   3   7  11      251.51      304.13     55.98 o 
   4   7  11       26.49       38.43     80.34 o 
  -3   8  11      140.05      210.25     58.12 o 
  -2   8  11      794.22      846.90     48.69 o 
  -1   8  11      234.91      311.76     33.84 o 
   0   8  11      679.39      711.17     44.30 o 
   1   8  11      350.45      450.98     38.65 o 
   2   8  11      343.48      374.12     46.61 o 
   3   8  11      526.64      551.26     68.37 o 
  -8   0  12        0.05        0.00     42.73 o 
  -6   0  12      260.59      291.46     36.20 o 
  -4   0  12     1780.96     1714.41     73.94 o 
  -2   0  12     7592.98     7507.31    230.12 o 
   0   0  12    12340.08    12184.25    357.61 o 
   2   0  12     7435.67     7098.64    217.61 o 
   4   0  12     3033.74     2973.38    160.68 o 
   6   0  12      249.49      231.86     36.75 o 
   8   0  12       63.40      157.26     63.25 o 
  -8   1  12       18.82       12.82     44.44 o 
  -7   1  12     2258.97     2381.09    140.16 o 
  -6   1  12       94.72      109.91     22.29 o 
  -5   1  12     3381.77     3409.81     85.88 o 
  -4   1  12       24.06       82.04     17.52 o 
  -3   1  12     1642.71     1656.21     50.69 o 
  -2   1  12      631.16      697.26     32.36 o 
  -1   1  12      421.45      435.86     26.59 o 
   0   1  12     1613.33     1626.66     49.80 o 
   1   1  12        7.04        4.84     14.23 o 
   2   1  12      328.15      413.11     22.18 o 
   3   1  12     1257.10     1306.84     44.44 o 
   4   1  12      170.12      248.36     26.48 o 
   5   1  12     1415.18     1267.83     52.93 o 
   6   1  12      270.34      329.65     33.55 o 
   7   1  12      374.94      396.42     38.43 o 
   8   1  12        0.21        0.00     56.41 o 
  -8   2  12        5.51        0.00     44.44 o 
  -7   2  12       19.99        0.00     57.26 o 
  -6   2  12       93.62      130.76     44.44 o 
  -5   2  12       17.85       17.17     22.42 o 
  -4   2  12      310.44      413.54     26.30 o 
  -3   2  12      245.54      286.75     23.73 o 
  -2   2  12      793.88      846.97     39.60 o 
  -1   2  12      339.57      402.57     21.74 o 
   0   2  12     2002.52     2026.58     61.16 o 
   1   2  12       21.33       30.66     13.09 o 
   2   2  12     1095.01     1137.25     45.52 o 
   3   2  12      664.38      679.87     27.42 o 
   4   2  12        7.09       14.73     16.76 o 
   5   2  12     1303.22     1309.28     54.23 o 
   6   2  12       40.78       47.72     23.68 o 
   7   2  12      707.42      768.44     47.84 o 
   8   2  12       60.48        1.71     60.68 o 
  -7   3  12      583.37      534.19    138.88 o 
  -6   3  12      194.25      185.97     40.17 o 
  -5   3  12     1277.47     1235.33     53.11 o 
  -4   3  12      111.62      138.98     54.92 o 
  -3   3  12     1479.95     1455.07     46.86 o 
  -2   3  12       98.92      122.36     19.11 o 
  -1   3  12     1017.49      958.45     39.60 o 
   0   3  12      781.85      796.52     28.72 o 
   1   3  12      343.76      400.01     21.83 o 
   2   3  12      637.46      683.19     30.82 o 
   3   3  12        6.01       10.29     14.97 o 
   4   3  12      439.56      457.49     28.50 o 
   5   3  12        0.22       17.06     21.17 o 
   6   3  12      304.72      402.14     36.83 o 
   7   3  12        2.03        0.00     26.68 o 
  -7   4  12       14.48       14.58     33.54 o 
  -6   4  12      681.53      681.03     49.56 o 
  -5   4  12       14.35        0.00     19.35 o 
  -4   4  12     1267.41     1292.33     48.85 o 
  -3   4  12      140.04      125.17     20.34 o 
  -2   4  12     1951.98     1857.00     53.93 o 
  -1   4  12      860.95      751.01     32.87 o 
   0   4  12     3270.81     3277.70     79.43 o 
   1   4  12      909.55      875.28     34.81 o 
   2   4  12     2419.04     2381.00     62.92 o 
   3   4  12       83.46       95.79     18.79 o 
   4   4  12      920.42     1019.63     39.99 o 
   5   4  12        0.50       15.54     25.55 o 
   6   4  12      344.22      399.12     38.86 o 
   7   4  12        1.80       24.30     32.92 o 
  -6   5  12      616.56      595.85     52.61 o 
  -5   5  12      886.23      935.65     44.53 o 
  -4   5  12     1103.14     1042.91     43.32 o 
  -3   5  12      279.73      327.97     26.92 o 
  -2   5  12      394.85      360.23     27.01 o 
  -1   5  12       43.85       36.77     17.85 o 
   0   5  12       73.74       27.52     17.62 o 
   1   5  12      284.23      332.40     25.15 o 
   2   5  12       97.61       53.46     23.18 o 
   3   5  12     1610.22     1650.93     71.18 o 
   4   5  12        1.39        0.00     23.21 o 
   5   5  12     1176.20     1262.09     74.15 o 
   6   5  12       25.78       94.01     55.55 o 
  -6   6  12      217.43      167.51     69.23 o 
  -5   6  12       37.34       22.02     32.68 o 
  -4   6  12      651.00      686.27     38.21 o 
  -3   6  12      102.73      147.45     24.62 o 
  -2   6  12     1696.13     1654.51     53.70 o 
  -1   6  12      352.72      424.94     29.77 o 
   0   6  12     1541.19     1545.95     56.87 o 
   1   6  12      464.98      580.27     53.17 o 
   2   6  12      570.95      653.12     40.50 o 
   3   6  12      541.21      523.64     53.65 o 
   4   6  12       63.91       97.10     28.30 o 
   5   6  12      460.55      408.53     85.47 o 
  -4   7  12      184.91      225.19     34.82 o 
  -3   7  12      135.06       88.32     24.68 o 
  -2   7  12       41.65       30.82     33.55 o 
  -1   7  12      339.90      294.14     28.40 o 
   0   7  12       77.25       89.29     35.77 o 
   1   7  12      347.85      304.96     30.96 o 
   2   7  12       53.65        8.10     31.62 o 
   3   7  12      482.29      493.04     56.84 o 
   4   7  12       83.45       88.89     43.59 o 
  -1   8  12      202.26      192.98     40.66 o 
   0   8  12       52.67       59.12     36.34 o 
   1   8  12      124.95      143.50     39.22 o 
  -7   0  13      338.26      429.90     63.25 o 
  -5   0  13        5.20        0.00     25.77 o 
  -3   0  13       49.59       59.47     25.65 o 
  -1   0  13        8.30       12.45     22.34 o 
   1   0  13       10.93       18.35     23.26 o 
   3   0  13      283.14      329.05     36.32 o 
   5   0  13     1656.23     1662.32    111.96 o 
   7   0  13     1109.91     1076.88     96.58 o 
  -8   1  13      190.24      247.85     58.97 o 
  -7   1  13      748.10      867.48     82.05 o 
  -6   1  13      779.13      712.52     36.99 o 
  -5   1  13     1420.50     1448.11     49.31 o 
  -4   1  13      630.30      656.42     40.71 o 
  -3   1  13      607.62      679.58     32.93 o 
  -2   1  13        1.29        0.00     16.51 o 
  -1   1  13        0.66       12.98     15.56 o 
   0   1  13      487.46      584.90     31.25 o 
   1   1  13      199.82      226.09     22.22 o 
   2   1  13     1019.46     1044.92     40.04 o 
   3   1  13      783.49      821.71     34.84 o 
   4   1  13      654.63      685.32     47.73 o 
   5   1  13      748.63      741.87     42.05 o 
   6   1  13       98.97      137.34     42.44 o 
   7   1  13      176.36      157.85     32.09 o 
  -7   2  13        3.93        1.33     31.01 o 
  -6   2  13     1083.87     1065.92     61.61 o 
  -5   2  13       44.36       12.72     24.32 o 
  -4   2  13     3584.51     3522.76    220.54 o 
  -3   2  13      371.12      459.66     29.06 o 
  -2   2  13     9486.88     9279.16    198.85 o 
  -1   2  13     1088.75     1033.96     39.26 o 
   0   2  13    16501.54    16152.46    441.33 o 
   1   2  13      839.68      766.33     33.32 o 
   2   2  13     9077.13     8615.91    161.98 o 
   3   2  13      373.96      396.48     23.84 o 
   4   2  13     1565.95     1378.71     55.39 o 
   5   2  13      105.81       68.69     23.63 o 
   6   2  13      232.75      296.26     53.51 o 
   7   2  13        2.68       25.81     28.14 o 
  -7   3  13      646.71      680.82     54.75 o 
  -6   3  13      118.69      204.63     37.18 o 
  -5   3  13     1623.64     1483.02     60.00 o 
  -4   3  13      115.87       84.41     29.98 o 
  -3   3  13     1168.29     1082.99     94.51 o 
  -2   3  13        9.05        0.00     20.02 o 
  -1   3  13      182.84      201.36     22.52 o 
   0   3  13        3.56        0.00     13.14 o 
   1   3  13     1785.52     1712.16     45.40 o 
   2   3  13       88.80       77.46     17.77 o 
   3   3  13     1803.69     1712.30     53.00 o 
   4   3  13      101.85       93.35     23.44 o 
   5   3  13     2054.53     2028.97     85.01 o 
   6   3  13        1.93        8.81     25.96 o 
   7   3  13      915.52      866.54     66.35 o 
  -7   4  13      108.66      104.27     55.55 o 
  -6   4  13        2.40        6.79     29.91 o 
  -5   4  13       55.16       73.56     32.82 o 
  -4   4  13       10.25        0.00     26.60 o 
  -3   4  13        2.82        0.00     17.70 o 
  -2   4  13      248.61      298.44     25.35 o 
  -1   4  13        4.94        0.00     26.29 o 
   0   4  13      743.59      887.37     36.19 o 
   1   4  13      360.40      403.02     26.74 o 
   2   4  13      116.38      185.86     21.98 o 
   3   4  13      512.83      606.00     39.16 o 
   4   4  13       99.11       91.69     22.94 o 
   5   4  13      470.94      465.17     38.59 o 
   6   4  13      188.93      157.86     32.76 o 
  -6   5  13      309.32      233.32     60.68 o 
  -5   5  13       19.98       53.36     24.78 o 
  -4   5  13      504.66      568.21     35.47 o 
  -3   5  13       83.76       60.45     23.63 o 
  -2   5  13      211.85      254.81     27.39 o 
  -1   5  13       49.00       15.07     25.07 o 
   0   5  13        6.50        0.00     17.33 o 
   1   5  13       38.37       25.22     18.70 o 
   2   5  13      218.67      192.60     29.12 o 
   3   5  13      143.92      134.36     28.17 o 
   4   5  13      273.42      253.54     46.40 o 
   5   5  13       59.44       56.78     37.99 o 
   6   5  13       99.61       83.31     44.42 o 
  -5   6  13      275.53      270.93     74.36 o 
  -4   6  13      730.03      792.21     41.73 o 
  -3   6  13      995.82      884.77     41.60 o 
  -2   6  13     1510.56     1433.41     52.67 o 
  -1   6  13     1203.06     1069.80     43.52 o 
   0   6  13     1369.51     1274.83     47.04 o 
   1   6  13     1469.51     1380.04     48.98 o 
   2   6  13      411.25      493.54     39.07 o 
   3   6  13      554.27      566.47     42.38 o 
   4   6  13       66.44       50.88     28.51 o 
  -4   7  13      402.76      433.69     57.69 o 
  -3   7  13        8.18       16.53     24.51 o 
  -2   7  13       56.07       73.45     24.80 o 
  -1   7  13      134.56      199.05     53.91 o 
   0   7  13        5.03       50.42     22.83 o 
   1   7  13      460.58      513.12     34.89 o 
   2   7  13       29.08       50.53     34.89 o 
   3   7  13      812.27     1097.39    108.54 o 
  -6   0  14     2433.52     2401.52    100.31 o 
  -4   0  14     7013.89     7303.88    230.90 o 
  -2   0  14     9589.25     9964.28    415.79 o 
   0   0  14     8382.91     8559.37    455.11 o 
   2   0  14     4033.00     4042.93    194.86 o 
   4   0  14      686.92      661.51     68.37 o 
   6   0  14       73.06       86.32     47.01 o 
  -7   1  14      414.76      471.77     68.37 o 
  -6   1  14      228.75      230.50     27.36 o 
  -5   1  14      686.30      709.02     53.17 o 
  -4   1  14      271.38      326.39     27.44 o 
  -3   1  14      164.38      200.03     23.49 o 
  -2   1  14       76.06       84.72     20.57 o 
  -1   1  14      979.17      980.14     39.59 o 
   0   1  14      108.85      180.59     22.73 o 
   1   1  14     3193.58     3183.32     81.80 o 
   2   1  14      264.38      337.54     26.28 o 
   3   1  14     2426.14     2429.22     89.14 o 
   4   1  14       14.67        0.00     25.30 o 
   5   1  14     1766.31     1814.75     86.68 o 
   6   1  14       14.98       22.95     29.54 o 
   7   1  14      899.16      949.53     94.01 o 
  -7   2  14       96.71       98.26     67.09 o 
  -6   2  14        3.80        0.00     26.81 o 
  -5   2  14       13.85       16.30     35.04 o 
  -4   2  14       94.06       99.26     29.18 o 
  -3   2  14        3.12        9.86     21.78 o 
  -2   2  14        9.01       40.76     28.74 o 
  -1   2  14      131.83      130.79     20.78 o 
   0   2  14        3.99        2.05     17.03 o 
   1   2  14       78.34      143.49     21.59 o 
   2   2  14       40.99       27.21     20.48 o 
   3   2  14      240.02      283.42     24.50 o 
   4   2  14        0.75        2.14     25.38 o 
   5   2  14      519.83      582.82     51.46 o 
   6   2  14       57.02       49.17     27.81 o 
   7   2  14      276.76      357.25     68.37 o 
  -7   3  14       46.32       64.95     48.72 o 
  -6   3  14     1557.25     1465.89     75.19 o 
  -5   3  14        2.83        0.00     23.39 o 
  -4   3  14     1688.52     1714.33     82.02 o 
  -3   3  14       37.07       44.30     23.89 o 
  -2   3  14      194.47      226.85     28.94 o 
  -1   3  14      157.12      226.61     27.88 o 
   0   3  14       59.44       23.86     21.53 o 
   1   3  14      468.18      513.94     30.16 o 
   2   3  14      375.20      348.42     23.45 o 
   3   3  14      470.78      541.83     32.27 o 
   4   3  14      505.33      461.95     37.06 o 
   5   3  14      409.52      461.21     38.79 o 
   6   3  14       28.53        0.00     26.89 o 
  -6   4  14      635.89      556.33     51.93 o 
  -5   4  14      449.18      333.37     59.82 o 
  -4   4  14     3732.95     3632.39    198.81 o 
  -3   4  14     1168.74     1033.00     49.90 o 
  -2   4  14     4818.45     4353.33    121.89 o 
  -1   4  14     1945.91     1702.35     62.19 o 
   0   4  14     2579.16     2432.84     66.58 o 
   1   4  14     1939.87     1659.15     54.40 o 
   2   4  14     1262.75     1258.05     44.87 o 
   3   4  14      556.36      532.64     43.76 o 
   4   4  14       94.97       97.21     27.25 o 
   5   4  14        8.05        0.00     35.04 o 
   6   4  14       47.16      108.23     31.00 o 
  -5   5  14      184.82      136.44     33.57 o 
  -4   5  14      224.56      202.92     32.70 o 
  -3   5  14        1.08        0.00     24.14 o 
  -2   5  14      184.93      183.06     24.83 o 
  -1   5  14      785.10      817.65     37.95 o 
   0   5  14       23.06        0.00     19.05 o 
   1   5  14     1616.61     1650.67     53.49 o 
   2   5  14      306.17      382.75     34.81 o 
   3   5  14     1217.60     1351.19     58.60 o 
   4   5  14      299.01      333.65     36.83 o 
   5   5  14      850.28      964.63    105.98 o 
  -4   6  14      122.77       88.21     28.04 o 
  -3   6  14       89.58       77.36     26.39 o 
  -2   6  14      151.96      188.05     34.05 o 
  -1   6  14       68.39       63.33     25.17 o 
   0   6  14      142.47      218.71     27.16 o 
   1   6  14      114.19       80.23     23.65 o 
   2   6  14        0.96       11.26     30.59 o 
   3   6  14      170.70      148.17     32.31 o 
   4   6  14      129.96       46.27     30.24 o 
  -3   7  14      128.67      143.58     62.39 o 
  -2   7  14       84.99      173.76     85.47 o 
  -1   7  14        2.00        0.00     23.10 o 
   0   7  14        9.26       72.66     25.34 o 
   1   7  14        1.03        0.00     23.16 o 
   2   7  14        5.18        8.16     34.76 o 
  -7   0  15      323.03      298.28     60.68 o 
  -5   0  15        0.95        0.00     65.38 o 
  -3   0  15      406.98      472.81     45.22 o 
  -1   0  15      623.92      638.88     47.73 o 
   1   0  15      654.08      615.79     48.02 o 
   3   0  15      177.45      161.83     32.93 o 
   5   0  15       30.38      108.54     48.72 o 
  -7   1  15      128.06      115.38     51.28 o 
  -6   1  15      484.09      581.84     72.28 o 
  -5   1  15      165.76      139.15     25.59 o 
  -4   1  15     1453.00     1370.11     74.26 o 
  -3   1  15        4.03        0.00     18.40 o 
  -2   1  15      787.83      829.10     38.31 o 
  -1   1  15      605.34      627.93     33.72 o 
   0   1  15        2.10       18.06     18.86 o 
   1   1  15     1357.01     1462.77     50.20 o 
   2   1  15       58.49       31.63     19.20 o 
   3   1  15     1627.73     1607.11     61.90 o 
   4   1  15       78.68       63.84     29.27 o 
   5   1  15     1314.33     1266.95     72.49 o 
   6   1  15      161.73      218.07     54.70 o 
  -7   2  15       25.42      129.05     52.13 o 
  -6   2  15     1457.59     1391.86     64.03 o 
  -5   2  15      282.01      368.85     36.92 o 
  -4   2  15     3005.16     2906.79     92.74 o 
  -3   2  15      281.25      316.82     33.60 o 
  -2   2  15     2592.05     2430.53     69.63 o 
  -1   2  15      541.25      561.89     32.14 o 
   0   2  15     1255.32     1265.60     46.04 o 
   1   2  15      633.29      635.18     33.99 o 
   2   2  15      459.47      580.99     40.71 o 
   3   2  15       70.89       70.09     20.48 o 
   4   2  15        7.54       14.53     27.20 o 
   5   2  15        0.57       10.93     29.32 o 
   6   2  15      168.90      135.29     66.24 o 
  -6   3  15       29.35       21.11     41.02 o 
  -5   3  15       20.62        5.72     27.37 o 
  -4   3  15       74.53       65.25     27.40 o 
  -3   3  15       82.73      108.54     28.03 o 
  -2   3  15       62.64       76.45     25.27 o 
  -1   3  15      641.15      687.50     41.89 o 
   0   3  15        4.47       21.89     22.13 o 
   1   3  15     2552.66     2317.80     76.59 o 
   2   3  15      279.10      330.64     41.45 o 
   3   3  15     2812.23     2701.11     87.63 o 
   4   3  15      356.94      286.71     55.98 o 
   5   3  15     1110.36     1321.31    109.40 o 
   6   3  15      161.07      160.68     55.55 o 
  -5   4  15       51.84       51.38     39.46 o 
  -4   4  15      389.55      429.42     39.51 o 
  -3   4  15       14.13        1.05     25.51 o 
  -2   4  15      279.82      304.88     33.35 o 
  -1   4  15       42.80       53.19     24.60 o 
   0   4  15      211.18      267.11     31.03 o 
   1   4  15      145.22      183.26     28.89 o 
   2   4  15      139.37      232.96     63.67 o 
   3   4  15        5.05        9.69     26.15 o 
   4   4  15        2.35        0.00     32.63 o 
   5   4  15       68.01      124.82     42.35 o 
  -5   5  15       47.02       74.36     67.52 o 
  -4   5  15      989.80     1110.39     75.99 o 
  -3   5  15      161.12      179.70     35.91 o 
  -2   5  15      487.81      617.22     43.14 o 
  -1   5  15       77.62       81.50     29.48 o 
   0   5  15        4.76        0.00     19.94 o 
   1   5  15      180.19      223.55     26.89 o 
   2   5  15        5.41        0.00     24.69 o 
   3   5  15      276.08      265.28     45.60 o 
   4   5  15        3.11       16.91     39.33 o 
   5   5  15       60.63       31.62     65.81 o 
  -3   6  15      912.95      858.66     65.27 o 
  -2   6  15      358.25      319.16     32.13 o 
  -1   6  15     1216.87     1053.98     46.46 o 
   0   6  15      288.49      293.60     30.25 o 
   1   6  15      962.79      888.54     42.93 o 
   2   6  15       44.08       71.16     29.49 o 
   3   6  15      391.94      442.53     50.52 o 
  -1   7  15      525.38      638.13     67.09 o 
   0   7  15      153.66      175.79     34.60 o 
   1   7  15      508.79      625.41     46.51 o 
  -6   0  16      701.27      669.84    157.26 o 
  -4   0  16     2188.66     2326.80    100.90 o 
  -2   0  16     2623.77     2569.57    148.28 o 
   0   0  16     2570.40     2476.02    131.62 o 
   2   0  16      588.81      680.26     51.06 o 
   4   0  16      305.05      395.71     64.10 o 
   6   0  16      781.95      878.59     89.74 o 
  -6   1  16      415.48      370.68     40.49 o 
  -5   1  16       64.64       77.79     30.78 o 
  -4   1  16      572.32      683.69     38.80 o 
  -3   1  16        1.42        0.00     26.28 o 
  -2   1  16      846.42      851.90     40.13 o 
  -1   1  16      616.73      682.00     36.38 o 
   0   1  16      469.85      489.45     33.01 o 
   1   1  16     2216.03     2304.34     67.81 o 
   2   1  16        6.30        0.00     18.41 o 
   3   1  16     2141.30     2118.75     75.95 o 
   4   1  16        6.18       25.14     31.20 o 
   5   1  16     1041.57     1028.33     67.01 o 
   6   1  16        0.48        0.00     45.30 o 
  -6   2  16        6.06       16.09     36.02 o 
  -5   2  16       14.28        0.00     37.23 o 
  -4   2  16      142.67      125.60     30.31 o 
  -3   2  16      563.65      534.60     41.45 o 
  -2   2  16      377.04      426.20     37.16 o 
  -1   2  16      550.59      622.50     35.50 o 
   0   2  16      136.07      208.60     25.44 o 
   1   2  16      566.19      598.82     34.89 o 
   2   2  16        0.70        0.00     19.37 o 
   3   2  16      378.15      377.53     36.38 o 
   4   2  16       16.20       57.03     32.48 o 
   5   2  16        1.28        0.00     58.97 o 
   6   2  16       55.68       76.92     52.99 o 
  -5   3  16        2.16       22.40     28.92 o 
  -4   3  16     1629.90     1516.95     65.75 o 
  -3   3  16      166.69      160.67     31.41 o 
  -2   3  16     1281.07     1197.15     77.81 o 
  -1   3  16      582.04      580.85     41.43 o 
   0   3  16       45.13       62.17     33.59 o 
   1   3  16      729.61      705.50     42.74 o 
   2   3  16       93.15       63.40     25.90 o 
   3   3  16      474.34      433.15     38.15 o 
   4   3  16      188.60      195.64     36.72 o 
   5   3  16      156.77      226.58     70.08 o 
  -5   4  16      404.90      373.49     76.92 o 
  -4   4  16      246.09      240.47     35.45 o 
  -3   4  16     1295.85     1242.66     58.12 o 
  -2   4  16      715.11      802.56     48.60 o 
  -1   4  16     1295.59     1218.91     55.88 o 
   0   4  16      695.79      664.62     52.71 o 
   1   4  16     1082.33     1046.95     50.57 o 
   2   4  16      101.06       89.78     35.04 o 
   3   4  16      678.33      652.10     57.92 o 
   4   4  16       23.91        0.00     46.15 o 
  -4   5  16       13.42       20.51     60.68 o 
  -3   5  16        9.37        0.00     34.40 o 
  -2   5  16       71.73        0.00     28.21 o 
  -1   5  16      592.90      659.33     45.21 o 
   0   5  16      222.95      288.12     34.56 o 
   1   5  16     1373.12     1434.34    123.34 o 
   2   5  16      421.08      431.22     49.64 o 
   3   5  16     1033.28      957.22     97.43 o 
  -1   6  16        2.92        5.14     28.29 o 
   0   6  16      218.54      201.60     34.77 o 
   1   6  16        0.74        0.00     23.78 o 
   2   6  16       71.91       77.51     39.34 o 
  -5   0  17      284.70      300.51     45.74 o 
  -3   0  17     1452.16     1480.02     77.01 o 
  -1   0  17     2433.28     2380.17    100.31 o 
   1   0  17     1413.75     1433.66     73.34 o 
   3   0  17      419.47      479.27    158.97 o 
   5   0  17       61.71       58.97     54.70 o 
  -6   1  17     1075.55     1148.71     62.52 o 
  -5   1  17       62.78       64.18     31.86 o 
  -4   1  17     1053.02     1113.58     57.16 o 
  -3   1  17      163.04      203.80     28.13 o 
  -2   1  17      746.66      834.03     41.17 o 
  -1   1  17     1039.63      988.33     43.67 o 
   0   1  17       96.03      129.82     24.20 o 
   1   1  17     2192.31     2110.43     65.22 o 
   2   1  17       62.05       29.54     21.71 o 
   3   1  17     1037.68      965.69     84.63 o 
   4   1  17       67.43       81.22     62.82 o 
   5   1  17      396.32      500.58    100.00 o 
  -5   2  17      189.50      202.70     38.91 o 
  -4   2  17     1550.96     1597.99     67.88 o 
  -3   2  17      611.51      633.60     45.70 o 
  -2   2  17     2335.48     2126.31     77.26 o 
  -1   2  17      453.26      537.50     82.78 o 
   0   2  17      940.97      875.20     41.53 o 
   1   2  17      452.54      548.43     34.99 o 
   2   2  17       60.54       84.62     23.36 o 
   3   2  17      217.87      236.69     55.18 o 
   4   2  17      211.18      309.97     45.38 o 
   5   2  17        2.10      104.27     45.30 o 
  -5   3  17      163.81      158.11     68.37 o 
  -4   3  17     1109.56     1041.96     57.49 o 
  -3   3  17        0.50       41.91     29.03 o 
  -2   3  17      815.34      816.79     49.16 o 
  -1   3  17      464.75      556.24     73.16 o 
   0   3  17      367.04      368.84     36.68 o 
   1   3  17     1414.12     1403.10     60.14 o 
   2   3  17      158.13       65.38     28.30 o 
   3   3  17     1227.83     1124.79     71.79 o 
   4   3  17      134.21      149.57     57.26 o 
   5   3  17      424.25      341.87     64.95 o 
  -4   4  17      150.86      191.44     70.94 o 
  -3   4  17      455.34      525.06     44.63 o 
  -2   4  17      290.88      289.35     35.85 o 
  -1   4  17      496.07      500.75     41.12 o 
   0   4  17      128.15      141.12     33.42 o 
   1   4  17      519.52      651.54     44.52 o 
   2   4  17       22.32        6.45     43.16 o 
   3   4  17      286.32      282.65     47.70 o 
  -2   5  17       41.40       44.62     29.99 o 
  -1   5  17      486.05      449.29     40.87 o 
   0   5  17      105.03       63.66     29.89 o 
   1   5  17      108.31       67.50     29.73 o 
   2   5  17      651.79      716.26     91.45 o 
   3   5  17       88.55       99.14     58.12 o 
  -4   0  18      776.78      806.23     62.49 o 
  -2   0  18      887.86      890.16     61.07 o 
   0   0  18       71.24      100.75     35.52 o 
   2   0  18        2.15        0.00     31.52 o 
   4   0  18       51.28       34.19     47.01 o 
  -5   1  18        6.00       87.96     35.24 o 
  -4   1  18      470.28      530.15     45.75 o 
  -3   1  18       61.86      101.28     25.85 o 
  -2   1  18       72.30       82.42     23.96 o 
  -1   1  18      278.24      294.67     30.31 o 
   0   1  18        0.42        0.00     20.91 o 
   1   1  18      902.53     1011.01     44.98 o 
   2   1  18        1.54       22.14     22.32 o 
   3   1  18      983.71      970.73     64.66 o 
   4   1  18       12.63       65.91     35.64 o 
  -4   2  18        1.57        0.00     30.99 o 
  -3   2  18     2008.11     1944.51     76.12 o 
  -2   2  18      101.14      102.34     30.84 o 
  -1   2  18     2580.97     2375.21     83.82 o 
   0   2  18      242.74      206.72     33.98 o 
   1   2  18     1834.89     1880.47     84.25 o 
   2   2  18      120.73       96.94     25.10 o 
   3   2  18      808.47      817.11     49.18 o 
   4   2  18       15.81        4.18     33.95 o 
  -4   3  18      209.88      164.10     67.52 o 
  -3   3  18      377.09      359.21     41.19 o 
  -2   3  18       26.01       87.08     31.18 o 
  -1   3  18      442.07      408.29     45.47 o 
   0   3  18      249.19      312.73     40.27 o 
   1   3  18      405.90      422.56     45.85 o 
   2   3  18      630.13      542.31     43.75 o 
   3   3  18      367.17      326.59     53.84 o 
  -2   4  18       25.36        0.00     41.92 o 
  -1   4  18      652.94      709.44     48.56 o 
   0   4  18       45.03       41.79     31.45 o 
   1   4  18      213.79      273.27     43.31 o 
   2   4  18      294.19      285.12    121.36 o 
   3   4  18       10.71       19.66     57.26 o 
   0   5  18      206.88      121.36     57.26 o 
  -3   0  19     2406.82     2722.10    162.39 o 
  -1   0  19     2813.84     2768.75    114.82 o 
   1   0  19     1929.75     1938.74     91.76 o 
   3   0  19      776.13      799.97     88.03 o 
  -4   1  19      174.33      126.49     56.41 o 
  -3   1  19       19.62        0.00     43.66 o 
  -2   1  19        0.69       20.16     24.64 o 
  -1   1  19       29.15       66.42     24.88 o 
   0   1  19      343.59      383.45     33.94 o 
   1   1  19      211.18      266.82     29.72 o 
   2   1  19     1050.44     1042.02     88.89 o 
   3   1  19      294.55      345.37     49.54 o 
   4   1  19      715.24      641.85     89.74 o 
  -3   2  19      296.09      339.87     41.48 o 
  -2   2  19       26.14        6.47     28.78 o 
  -1   2  19      209.72      253.76     57.19 o 
   0   2  19       22.21       10.41     30.99 o 
   1   2  19       28.71       45.53     29.09 o 
   2   2  19       17.07       22.17     24.56 o 
   3   2  19       33.75       80.34     54.70 o 
  -2   3  19       21.60       25.86     31.20 o 
  -1   3  19       22.33       27.73     40.18 o 
   0   3  19       13.78       31.76     29.50 o 
   1   3  19      217.00      196.99     52.47 o 
   2   3  19       12.34       12.82     54.70 o 
   3   3  19      358.22      241.02     66.66 o 
   0   4  19      362.39      275.20     63.25 o 
  -2   0  20      211.97      203.00     44.51 o 
   0   0  20       29.65       47.83     52.99 o 
   2   0  20       96.33      123.36     41.88 o 
  -3   1  20       48.89        0.00     47.86 o 
  -2   1  20       24.28       76.07     52.99 o 
  -1   1  20       14.52       50.87     26.30 o 
   0   1  20      147.97      168.32     29.33 o 
   1   1  20      188.59      191.71     31.03 o 
   2   1  20      475.16      473.44     84.82 o 
  -1   2  20     1941.97     1807.70    152.13 o 
   0   2  20       92.10      113.29     33.39 o 
   1   2  20      743.40      758.35     64.53 o 
   2   2  20       90.88       91.30     41.13 o 
                                                 
